# Supplementary material for: (Naphthalene-1,4-di­yl)dimethyl dibenzoate
Source: Acta Crystallogr Sect E Struct Rep Online. 2010 Mar 17;66(Pt 4):o860. doi: 10.1107/S1600536810008391 (PMC2983815; doi:10.1107/S1600536810008391)
Supplement: Supplementary file 1 [file e-66-0o860-sup1.cif]

##############################################################################
###                                                                        ###
###        Electronic paper (Acta Crystallographica Section E)             ###
###                                                                        ###
##############################################################################
#                                                                            #
# This CIF contains the data in a paper accepted for publication in Acta     #
# Crystallographica Section E. It conforms to the requirements of Notes      #
# for Authors for Section E, and has been peer reviewed under the auspices   #
# of the IUCr Commission on Journals.                                        #
#                                                                            #
# Full details of the Crystallographic Information File format               #
# are given in the paper "The Crystallographic Information File (CIF):       #
# a New Standard Archive File for Crystallography" by S. R. Hall, F. H.      #
# Allen and I. D. Brown [Acta Cryst. (1991), A47, 655-685].                  #
#                                                                            #
# The current version of the core CIF dictionary is obtainable from          #
# ftp://ftp.iucr.org/pub/cif_core.dic. The current version number is 2.4.    #
#                                                                            #
# Software is freely available for graphical display of the structure(s) in  #
# this CIF.  For information consult the CIF home page http://www.iucr.org/  #
# cif/home.html                                                              #
#                                                                            #
# This file may be used for bona fide research purposes within the           #
# scientific community so long as proper attribution is given to the journal # 
# article from which it was obtained.                                        #
#                                                                            #
##############################################################################
                                             
data_global
_audit_creation_method     'SHELXL-97'
_journal_date_recd_electronic     2010-01-11
_journal_date_accepted     2010-03-04
_journal_name_full     'Acta Crystallographica, Section E'
_journal_year     2010
_journal_volume     66
_journal_issue      4
_journal_page_first     o860
_journal_page_last     o860
_journal_paper_category     QO
_journal_coeditor_code     OM2316
_publ_contact_author_name     'Liang-You Xia'
_publ_contact_author_address
;
Department of Chemistry
ZunYi Normal College
ZunYi 563002
Peoples' Republic of China
;
_publ_contact_author_email     'liangyou_xia@126.com'
_publ_contact_author_fax     ?
_publ_contact_author_phone     ?
_publ_section_title
;
(Naphthalene-1,4-diyl)dimethyl dibenzoate
;
loop_
    _publ_author_name
    _publ_author_footnote
    _publ_author_address
    'Liang-You Xia' .
;
Department of Chemistry
ZunYi Normal College
ZunYi 563002
People's Republic of China
;
data_I
_audit_creation_method     SHELXL-97
_chemical_name_systematic
;
(Naphthalene-1,4-diyl)dimethyl dibenzoate
;
_chemical_name_common     ?
_chemical_formula_moiety     'C26 H20 O4'
_chemical_formula_sum     'C26 H20 O4'
_chemical_formula_iupac     'C26 H20 O4'
_chemical_formula_weight     396.42
_chemical_melting_point     ?
_symmetry_cell_setting     orthorhombic
_symmetry_space_group_name_H-M     'F d d 2'
_symmetry_space_group_name_hall     'F 2 -2 d'
loop_
    _symmetry_equiv_pos_as_xyz
    'x, y, z'
    '-x, -y, z'
    '-x+1/4, y+1/4, z+1/4'
    'x+3/4, -y+3/4, z+1/4'
    'x, y+1/2, z+1/2'
    '-x, -y+1/2, z+1/2'
    '-x+1/4, y+3/4, z+3/4'
    'x+3/4, -y+5/4, z+3/4'
    'x+1/2, y, z+1/2'
    '-x+1/2, -y, z+1/2'
    '-x+3/4, y+1/4, z+3/4'
    'x+5/4, -y+3/4, z+3/4'
    'x+1/2, y+1/2, z'
    '-x+1/2, -y+1/2, z'
    '-x+3/4, y+3/4, z+1/4'
    'x+5/4, -y+5/4, z+1/4'
_cell_length_a     3.9919(6)
_cell_length_b     60.385(8)
_cell_length_c     16.231(2)
_cell_angle_alpha     90.00
_cell_angle_beta     90.00
_cell_angle_gamma     90.00
_cell_volume     3912.5(9)
_cell_formula_units_Z     8
_cell_measurement_reflns_used     1789
_cell_measurement_theta_min     2.6
_cell_measurement_theta_max     25.26
_cell_measurement_temperature     296(2)
_exptl_crystal_description     block
_exptl_crystal_colour     colourless
_exptl_crystal_size_max     0.50
_exptl_crystal_size_mid     0.38
_exptl_crystal_size_min     0.07
_exptl_crystal_density_diffrn     1.346
_exptl_crystal_density_meas     ?
_exptl_crystal_density_method     'not measured'
_exptl_crystal_F_000     1664
_exptl_absorpt_coefficient_mu     0.090
_exptl_absorpt_correction_type     multi-scan
_exptl_absorpt_process_details     '(SADABS; Sheldrick, 1996)'
_exptl_absorpt_correction_T_min     0.957
_exptl_absorpt_correction_T_max     0.994
_exptl_special_details
;
;
_diffrn_ambient_temperature     296(2)
_diffrn_radiation_type     MoK\a
_diffrn_radiation_wavelength     0.71073
_diffrn_radiation_source     'fine-focus sealed tube'
_diffrn_radiation_monochromator     graphite
_diffrn_measurement_device_type     'Bruker APEXII'
_diffrn_measurement_method     '\f and \w'
_diffrn_detector_area_resol_mean     ?
_diffrn_reflns_number     6343
_diffrn_reflns_av_R_equivalents     0.0272
_diffrn_reflns_av_sigmaI/netI     0.0234
_diffrn_reflns_theta_min     2.60
_diffrn_reflns_theta_max     25.49
_diffrn_reflns_theta_full     25.49
_diffrn_measured_fraction_theta_max     0.993
_diffrn_measured_fraction_theta_full     0.993
_diffrn_reflns_limit_h_min     -4
_diffrn_reflns_limit_h_max     4
_diffrn_reflns_limit_k_min     -72
_diffrn_reflns_limit_k_max     72
_diffrn_reflns_limit_l_min     -19
_diffrn_reflns_limit_l_max     19
_diffrn_standards_number     ?
_diffrn_standards_interval_count     ?
_diffrn_standards_interval_time     ?
_diffrn_standards_decay_%     ?
_refine_special_details
;
 Refinement of F^2^ against ALL reflections.  The weighted R-factor wR and
 goodness of fit S are based on F^2^, conventional R-factors R are based
 on F, with F set to zero for negative F^2^. The threshold expression of
 F^2^ > 2sigma(F^2^) is used only for calculating R-factors(gt) etc. and is
 not relevant to the choice of reflections for refinement.  R-factors based
 on F^2^ are statistically about twice as large as those based on F, and R-
 factors based on ALL data will be even larger.
;
_reflns_number_total     937
_reflns_number_gt     822
_reflns_threshold_expression     I>2\s(I)
_refine_ls_structure_factor_coef     Fsqd
_refine_ls_matrix_type     full
_refine_ls_R_factor_all     0.0377
_refine_ls_R_factor_gt     0.0326
_refine_ls_wR_factor_gt     0.0772
_refine_ls_wR_factor_ref     0.0805
_refine_ls_goodness_of_fit_ref     1.075
_refine_ls_restrained_S_all     1.075
_refine_ls_number_reflns     937
_refine_ls_number_parameters     136
_refine_ls_number_restraints     1
_refine_ls_hydrogen_treatment     constr
_refine_ls_weighting_scheme     calc
_refine_ls_weighting_details
                 'calc w=1/[\s^2^(Fo^2^)+(0.0506P)^2^] where P=(Fo^2^+2Fc^2^)/3'
_atom_sites_solution_hydrogens     geom
_atom_sites_solution_primary     direct
_atom_sites_solution_secondary     difmap
_refine_ls_shift/su_max     0.000
_refine_ls_shift/su_mean     0.000
_refine_diff_density_max     0.095
_refine_diff_density_min     -0.154
_refine_ls_extinction_method     none
_refine_ls_extinction_coef     ?
_refine_ls_abs_structure_details     ?
_refine_ls_abs_structure_Flack     ?
loop_
    _atom_type_symbol
    _atom_type_description
    _atom_type_scat_dispersion_real
    _atom_type_scat_dispersion_imag
    _atom_type_scat_source
    'C' 'C' 0.0033 0.0016
                         'International Tables Vol C Tables 4.2.6.8 and 6.1.1.4'
    'H' 'H' 0.0000 0.0000
                         'International Tables Vol C Tables 4.2.6.8 and 6.1.1.4'
    'O' 'O' 0.0106 0.0060
                         'International Tables Vol C Tables 4.2.6.8 and 6.1.1.4'
_computing_data_collection     'APEX2 (Bruker, 2004)'
_computing_cell_refinement     'SAINT (Bruker, 2004)'
_computing_data_reduction     'SAINT (Bruker, 2004)'
_computing_structure_solution     'SHELXS97 (Sheldrick, 2008)'
_computing_structure_refinement     'SHELXL97 (Sheldrick, 2008)'
_computing_molecular_graphics     'XP in SHELXTL (Sheldrick, 2008)'
_computing_publication_material     'SHELXL97 (Sheldrick, 2008)'
loop_
    _atom_site_type_symbol
    _atom_site_label
    _atom_site_fract_x
    _atom_site_fract_y
    _atom_site_fract_z
    _atom_site_U_iso_or_equiv
    _atom_site_adp_type
    _atom_site_calc_flag
    _atom_site_refinement_flags
    _atom_site_occupancy
    _atom_site_disorder_assembly
    _atom_site_disorder_group
    O O1 0.1416(5) 0.16848(3) 0.65497(12) 0.0680(6) Uani d . 1 . .
    O O2 0.4250(4) 0.19760(2) 0.60506(10) 0.0507(4) Uani d . 1 . .
    C C1 0.2722(6) 0.17767(3) 0.59764(15) 0.0467(5) Uani d . 1 . .
    C C2 0.2903(6) 0.16879(3) 0.51236(15) 0.0452(5) Uani d . 1 . .
    C C3 0.1552(6) 0.14804(3) 0.49816(16) 0.0556(7) Uani d . 1 . .
    H H3 0.0516 0.1404 0.5408 0.067 Uiso calc R 1 . .
    C C4 0.1746(8) 0.13876(4) 0.42042(17) 0.0652(8) Uani d . 1 . .
    H H4 0.0881 0.1247 0.4112 0.078 Uiso calc R 1 . .
    C C5 0.3209(7) 0.15021(4) 0.35675(18) 0.0655(7) Uani d . 1 . .
    H H5 0.3302 0.1440 0.3044 0.079 Uiso calc R 1 . .
    C C6 0.4533(7) 0.17084(4) 0.37037(17) 0.0611(7) Uani d . 1 . .
    H H6 0.5522 0.1786 0.3272 0.073 Uiso calc R 1 . .
    C C7 0.4407(7) 0.18018(4) 0.44775(16) 0.0522(6) Uani d . 1 . .
    H H7 0.5328 0.1941 0.4568 0.063 Uiso calc R 1 . .
    C C8 0.4461(6) 0.20608(3) 0.68748(14) 0.0455(5) Uani d . 1 . .
    H H8A 0.5784 0.1961 0.7213 0.055 Uiso calc R 1 . .
    H H8B 0.2236 0.2071 0.7112 0.055 Uiso calc R 1 . .
    C C9 0.6053(5) 0.22851(3) 0.68603(13) 0.0413(5) Uani d . 1 . .
    C C10 0.6767(5) 0.23923(3) 0.76281(14) 0.0391(5) Uani d . 1 . .
    C C11 0.6072(6) 0.22913(4) 0.83964(14) 0.0474(6) Uani d . 1 . .
    H H11 0.5109 0.2151 0.8405 0.057 Uiso calc R 1 . .
    C C12 0.6774(7) 0.23935(4) 0.91223(14) 0.0537(6) Uani d . 1 . .
    H H12 0.6296 0.2323 0.9618 0.064 Uiso calc R 1 . .
    C C13 0.6778(6) 0.23930(4) 0.61428(14) 0.0468(6) Uani d . 1 . .
    H H13 0.6314 0.2324 0.5643 0.056 Uiso calc R 1 . .
loop_
    _atom_site_aniso_label
    _atom_site_aniso_U_11
    _atom_site_aniso_U_22
    _atom_site_aniso_U_33
    _atom_site_aniso_U_12
    _atom_site_aniso_U_13
    _atom_site_aniso_U_23
    O1 0.0943(15) 0.0554(11) 0.0542(11) -0.0234(10) 0.0100(11) 0.0017(9)
    O2 0.0665(11) 0.0417(8) 0.0440(9) -0.0096(7) 0.0002(8) -0.0032(7)
    C1 0.0565(14) 0.0351(10) 0.0486(13) -0.0024(10) -0.0037(11) 0.0034(11)
    C2 0.0506(13) 0.0390(11) 0.0458(13) 0.0011(9) -0.0074(10) 0.0022(10)
    C3 0.0679(17) 0.0407(12) 0.0582(17) -0.0059(11) -0.0134(13) 0.0024(11)
    C4 0.087(2) 0.0445(13) 0.0640(18) -0.0039(13) -0.0223(15) -0.0045(13)
    C5 0.084(2) 0.0592(15) 0.0538(15) 0.0109(14) -0.0130(14) -0.0110(14)
    C6 0.0730(18) 0.0615(16) 0.0488(15) 0.0047(13) 0.0000(13) 0.0010(12)
    C7 0.0627(15) 0.0423(11) 0.0517(14) -0.0017(11) -0.0027(12) 0.0001(11)
    C8 0.0526(13) 0.0420(11) 0.0418(13) -0.0017(10) -0.0006(11) -0.0024(11)
    C9 0.0441(13) 0.0398(11) 0.0399(13) 0.0027(9) -0.0010(10) 0.0006(10)
    C10 0.0412(11) 0.0398(10) 0.0362(11) 0.0054(9) 0.0006(10) 0.0003(10)
    C11 0.0558(15) 0.0422(11) 0.0442(13) -0.0007(10) 0.0014(12) 0.0053(11)
    C12 0.0667(17) 0.0573(14) 0.0371(13) 0.0034(11) 0.0039(12) 0.0064(10)
    C13 0.0598(14) 0.0445(11) 0.0362(12) -0.0047(10) -0.0032(11) -0.0040(10)
_geom_special_details
;
 All esds (except the esd in the dihedral angle between two l.s. planes)
 are estimated using the full covariance matrix.  The cell esds are taken
 into account individually in the estimation of esds in distances, angles
 and torsion angles; correlations between esds in cell parameters are only
 used when they are defined by crystal symmetry.  An approximate (isotropic)
 treatment of cell esds is used for estimating esds involving l.s. planes.
;
loop_
    _geom_bond_atom_site_label_1
    _geom_bond_atom_site_label_2
    _geom_bond_site_symmetry_2
    _geom_bond_distance
    _geom_bond_publ_flag
    O1 C1 . 1.202(3) ?
    O2 C1 . 1.354(3) ?
    O2 C8 . 1.435(3) ?
    C1 C2 . 1.486(3) ?
    C2 C3 . 1.384(3) ?
    C2 C7 . 1.390(3) ?
    C3 C4 . 1.383(4) ?
    C3 H3 . 0.9300 ?
    C4 C5 . 1.374(4) ?
    C4 H4 . 0.9300 ?
    C5 C6 . 1.371(4) ?
    C5 H5 . 0.9300 ?
    C6 C7 . 1.378(4) ?
    C6 H6 . 0.9300 ?
    C7 H7 . 0.9300 ?
    C8 C9 . 1.496(3) ?
    C8 H8A . 0.9700 ?
    C8 H8B . 0.9700 ?
    C9 C13 . 1.365(3) ?
    C9 C10 . 1.433(3) ?
    C10 C11 . 1.416(3) ?
    C10 C10 14_655 1.426(4) ?
    C11 C12 . 1.359(3) ?
    C11 H11 . 0.9300 ?
    C12 C12 14_655 1.410(5) ?
    C12 H12 . 0.9300 ?
    C13 C13 14_655 1.415(4) ?
    C13 H13 . 0.9300 ?
loop_
    _geom_angle_atom_site_label_1
    _geom_angle_atom_site_label_2
    _geom_angle_atom_site_label_3
    _geom_angle_site_symmetry_1
    _geom_angle_site_symmetry_3
    _geom_angle
    _geom_angle_publ_flag
    C1 O2 C8 . . 115.25(18) ?
    O1 C1 O2 . . 122.4(2) ?
    O1 C1 C2 . . 125.1(2) ?
    O2 C1 C2 . . 112.43(19) ?
    C3 C2 C7 . . 119.4(2) ?
    C3 C2 C1 . . 117.6(2) ?
    C7 C2 C1 . . 123.03(19) ?
    C4 C3 C2 . . 119.8(2) ?
    C4 C3 H3 . . 120.1 ?
    C2 C3 H3 . . 120.1 ?
    C5 C4 C3 . . 120.4(2) ?
    C5 C4 H4 . . 119.8 ?
    C3 C4 H4 . . 119.8 ?
    C6 C5 C4 . . 120.0(3) ?
    C6 C5 H5 . . 120.0 ?
    C4 C5 H5 . . 120.0 ?
    C5 C6 C7 . . 120.3(3) ?
    C5 C6 H6 . . 119.8 ?
    C7 C6 H6 . . 119.8 ?
    C6 C7 C2 . . 120.1(2) ?
    C6 C7 H7 . . 120.0 ?
    C2 C7 H7 . . 120.0 ?
    O2 C8 C9 . . 109.48(18) ?
    O2 C8 H8A . . 109.8 ?
    C9 C8 H8A . . 109.8 ?
    O2 C8 H8B . . 109.8 ?
    C9 C8 H8B . . 109.8 ?
    H8A C8 H8B . . 108.2 ?
    C13 C9 C10 . . 118.96(18) ?
    C13 C9 C8 . . 122.36(19) ?
    C10 C9 C8 . . 118.67(18) ?
    C11 C10 C10 . 14_655 118.26(12) ?
    C11 C10 C9 . . 122.17(17) ?
    C10 C10 C9 14_655 . 119.57(11) ?
    C12 C11 C10 . . 121.8(2) ?
    C12 C11 H11 . . 119.1 ?
    C10 C11 H11 . . 119.1 ?
    C11 C12 C12 . 14_655 119.92(13) ?
    C11 C12 H12 . . 120.0 ?
    C12 C12 H12 14_655 . 120.0 ?
    C9 C13 C13 . 14_655 121.47(12) ?
    C9 C13 H13 . . 119.3 ?
    C13 C13 H13 14_655 . 119.3 ?
loop_
    _geom_torsion_atom_site_label_1
    _geom_torsion_atom_site_label_2
    _geom_torsion_atom_site_label_3
    _geom_torsion_atom_site_label_4
    _geom_torsion_site_symmetry_1
    _geom_torsion_site_symmetry_2
    _geom_torsion_site_symmetry_3
    _geom_torsion_site_symmetry_4
    _geom_torsion
    _geom_torsion_publ_flag
    C8 O2 C1 O1 . . . . 5.3(3) ?
    C8 O2 C1 C2 . . . . -174.01(19) ?
    O1 C1 C2 C3 . . . . -2.0(4) ?
    O2 C1 C2 C3 . . . . 177.2(2) ?
    O1 C1 C2 C7 . . . . 179.2(3) ?
    O2 C1 C2 C7 . . . . -1.6(3) ?
    C7 C2 C3 C4 . . . . 0.8(4) ?
    C1 C2 C3 C4 . . . . -178.1(2) ?
    C2 C3 C4 C5 . . . . -1.4(4) ?
    C3 C4 C5 C6 . . . . 1.0(4) ?
    C4 C5 C6 C7 . . . . 0.0(4) ?
    C5 C6 C7 C2 . . . . -0.6(4) ?
    C3 C2 C7 C6 . . . . 0.2(4) ?
    C1 C2 C7 C6 . . . . 179.0(2) ?
    C1 O2 C8 C9 . . . . -177.40(18) ?
    O2 C8 C9 C13 . . . . 6.7(3) ?
    O2 C8 C9 C10 . . . . -174.77(18) ?
    C13 C9 C10 C11 . . . . 179.7(2) ?
    C8 C9 C10 C11 . . . . 1.2(3) ?
    C13 C9 C10 C10 . . . 14_655 -0.4(3) ?
    C8 C9 C10 C10 . . . 14_655 -179.0(2) ?
    C10 C10 C11 C12 14_655 . . . -0.2(4) ?
    C9 C10 C11 C12 . . . . 179.7(2) ?
    C10 C11 C12 C12 . . . 14_655 0.2(5) ?
    C10 C9 C13 C13 . . . 14_655 0.2(4) ?
    C8 C9 C13 C13 . . . 14_655 178.7(3) ?
