# Supplementary material for: (Naphthalene-1,4-di­yl)dimethyl dibenzoate
Source: Acta Crystallogr Sect E Struct Rep Online. 2010 Mar 17;66(Pt 4):o860. doi: 10.1107/S1600536810008391 (PMC2983815; doi:10.1107/S1600536810008391)
Supplement: Supplementary file 2 [file e-66-0o860-Isup2.hkl]

# 
# h,k,l, Fc-squared, Fo-squared, sigma(Fo-squared) and status flag 
# 
data_I
_shelx_title ' A in Fdd2' 
_shelx_refln_list_code          4 
_shelx_F_calc_maximum      339.68 
_exptl_crystal_F_000      1664.00 
_reflns_d_resolution_high  0.8258 
 
loop_ 
 _symmetry_equiv_pos_as_xyz 
 'x, y, z' 
 '-x, -y, z' 
 'x+1/4, -y+1/4, z+1/4' 
 '-x+1/4, y+1/4, z+1/4' 
 'x, y+1/2, z+1/2' 
 '-x, -y+1/2, z+1/2' 
 'x+1/4, -y+3/4, z+3/4' 
 '-x+1/4, y+3/4, z+3/4' 
 'x+1/2, y, z+1/2' 
 '-x+1/2, -y, z+1/2' 
 'x+3/4, -y+1/4, z+3/4' 
 '-x+3/4, y+1/4, z+3/4' 
 'x+1/2, y+1/2, z' 
 '-x+1/2, -y+1/2, z' 
 'x+3/4, -y+3/4, z+1/4' 
 '-x+3/4, y+3/4, z+1/4' 
 
_cell_length_a    60.3849 
_cell_length_b     3.9919 
_cell_length_c    16.2308 
_cell_angle_alpha  90.000 
_cell_angle_beta   90.000 
_cell_angle_gamma  90.000 
 
_shelx_F_squared_multiplier     1.000 
 
loop_ 
 _refln_index_h 
 _refln_index_k 
 _refln_index_l 
 _refln_F_squared_calc 
 _refln_F_squared_meas 
 _refln_F_squared_sigma 
 _refln_observed_status 
   1   1 -19        0.47       17.64     18.46 o 
   3   1 -19        2.81        6.79     17.38 o 
   5   1 -19      126.10      150.23     26.00 o 
   7   1 -19      368.37      488.94     39.52 o 
   9   1 -19       77.71       82.06     22.34 o 
  11   1 -19      158.67      175.58     27.12 o 
   2   0 -18       67.24       70.38     28.94 o 
   6   0 -18      504.55      547.46     54.43 o 
  10   0 -18       85.63       98.14     43.61 o 
  14   0 -18      502.13      509.89    146.64 o 
  18   0 -18      111.06      143.61     51.65 o 
  22   0 -18       42.84        2.31     36.23 o 
  26   0 -18      415.51      502.85     83.37 o 
   1   1 -17      299.73      325.64     44.25 o 
   3   1 -17      224.80      243.15     29.13 o 
   5   1 -17       35.59       23.55     16.51 o 
   7   1 -17      284.38      318.36     31.50 o 
   9   1 -17       86.25       77.54     22.33 o 
  11   1 -17      196.07      239.03     27.74 o 
  13   1 -17       15.88       29.74     20.41 o 
  15   1 -17       64.76       17.96     19.26 o 
  17   1 -17      318.67      361.87     38.13 o 
  19   1 -17       30.76       66.94     28.90 o 
  21   1 -17       11.53       70.68     29.51 o 
  23   1 -17      132.47      109.01     33.42 o 
  25   1 -17       24.49        9.15     19.71 o 
  27   1 -17       38.80       21.25     22.36 o 
  29   1 -17      215.27      194.04     49.89 o 
  31   1 -17        8.94       -1.14     29.96 o 
  33   1 -17      192.07      142.57     36.40 o 
   0   0 -16      604.51      769.25     80.72 o 
   4   0 -16       38.66       28.27     21.98 o 
   8   0 -16      133.45      102.56     29.00 o 
  12   0 -16      337.09      294.97     40.60 o 
  16   0 -16      148.64      180.08     34.34 o 
  20   0 -16     1271.42     1341.16    101.32 o 
  24   0 -16      144.50      106.50     43.94 o 
  28   0 -16       73.88      103.52     44.93 o 
  32   0 -16       43.29      103.63     46.03 o 
  36   0 -16      114.49       91.52     48.46 o 
  40   0 -16       36.33       20.92     37.77 o 
   2   2 -16      166.12      239.48     34.76 o 
   4   2 -16       91.74       84.58     23.10 o 
   6   2 -16      152.89      128.90     23.42 o 
   8   2 -16       35.96       36.37     18.49 o 
  10   2 -16      129.51      132.32     24.26 o 
  12   2 -16      109.17      101.41     21.74 o 
  14   2 -16       69.80       84.98     21.39 o 
  16   2 -16      208.68      165.83     30.32 o 
  18   2 -16       93.37      120.20     27.05 o 
  20   2 -16      172.55      158.90     30.09 o 
  22   2 -16      148.07      165.92     39.20 o 
  24   2 -16      222.61      211.67     42.67 o 
  26   2 -16      224.57      177.51     79.57 o 
  28   2 -16      383.12      424.96     56.64 o 
   1   1 -15      337.38      323.39     29.26 o 
   3   1 -15      832.00      966.46     54.86 o 
   5   1 -15      188.46      152.29     22.12 o 
   7   1 -15      559.57      589.64     35.87 o 
   9   1 -15      351.05      323.42     34.46 o 
  11   1 -15      121.28      142.87     21.99 o 
  13   1 -15     2271.08     2376.79     76.71 o 
  15   1 -15      382.51      455.71     32.62 o 
  17   1 -15      379.30      451.01     32.36 o 
  19   1 -15     1751.53     1596.13     91.22 o 
  21   1 -15      707.87      722.32     77.97 o 
  23   1 -15      371.34      402.55     61.34 o 
  25   1 -15      450.74      404.97     48.91 o 
  27   1 -15       49.40       26.41     19.65 o 
  29   1 -15      172.63      121.48     37.87 o 
  31   1 -15      468.06      395.85     44.14 o 
  33   1 -15       11.14       13.90     20.01 o 
  35   1 -15      124.40      173.47     30.03 o 
  37   1 -15        2.22       28.59     21.76 o 
  39   1 -15       68.37       -7.22     20.25 o 
  41   1 -15      103.11       83.37     53.19 o 
  43   1 -15       36.78       61.55     26.34 o 
   1   3 -15        6.33        8.81     18.69 o 
   3   3 -15       24.53       15.88     18.60 o 
   5   3 -15       52.25       27.83     32.82 o 
   7   3 -15       55.27       52.73     21.43 o 
   9   3 -15      126.20      121.78     26.06 o 
  11   3 -15       16.17        8.40     19.75 o 
  13   3 -15      234.31      249.80     31.72 o 
   2   0 -14     3444.12     3570.97     99.79 o 
   6   0 -14    16281.50    16314.89    225.53 o 
  10   0 -14     4004.27     4158.03    128.36 o 
  14   0 -14     2969.94     3162.60     92.73 o 
  18   0 -14     1988.66     1901.24     58.02 o 
  22   0 -14       11.61       38.46     22.25 o 
  26   0 -14     3131.33     2714.57     92.14 o 
  30   0 -14      799.17      694.57     54.46 o 
  34   0 -14      326.27      235.53     38.57 o 
  38   0 -14     1884.64     1814.34     82.31 o 
  42   0 -14      440.81      356.29     70.43 o 
  46   0 -14       65.14       57.13     28.02 o 
  50   0 -14      940.98     1027.85     72.04 o 
   0   2 -14      283.92      302.26     42.42 o 
   2   2 -14      445.29      400.59     32.61 o 
   4   2 -14      159.69      181.80     24.09 o 
   6   2 -14      419.01      436.51     49.71 o 
   8   2 -14      435.69      509.05     46.32 o 
  10   2 -14      749.28      767.83     45.43 o 
  12   2 -14      473.61      587.86     36.83 o 
  14   2 -14     2152.35     2196.65     69.87 o 
  16   2 -14      437.04      475.13     34.33 o 
  18   2 -14     2431.33     2472.67     76.30 o 
  20   2 -14      478.87      488.62     41.63 o 
  22   2 -14      595.26      659.28     45.37 o 
  24   2 -14      142.37      172.31     37.49 o 
  26   2 -14       14.94      -26.83     21.05 o 
  28   2 -14       65.05       51.50     29.68 o 
  30   2 -14      146.83      126.30     33.48 o 
  32   2 -14        2.99       -9.85     25.00 o 
  34   2 -14      115.51       74.15     31.27 o 
  36   2 -14      144.88      150.21     32.34 o 
  38   2 -14       23.55       15.16     25.34 o 
  40   2 -14      200.90      163.48     36.92 o 
   1   1 -13     6715.98     6841.44     97.50 o 
   3   1 -13     3779.05     3956.21     73.76 o 
   5   1 -13     1836.95     1994.24     52.97 o 
   7   1 -13     5749.56     5962.74     90.65 o 
   9   1 -13     2789.51     2913.72     63.17 o 
  11   1 -13     3450.31     3473.63     68.55 o 
  13   1 -13     1312.89     1333.93     73.94 o 
  15   1 -13      340.59      355.66     27.42 o 
  17   1 -13       76.86       94.61     17.95 o 
  19   1 -13      955.95      954.81     62.95 o 
  21   1 -13      126.47      122.39     21.63 o 
  23   1 -13      223.09      143.52     35.98 o 
  25   1 -13      780.65      677.92     53.83 o 
  27   1 -13      271.66      244.67     38.45 o 
  29   1 -13      752.94      634.70     44.00 o 
  31   1 -13      655.02      655.90     44.92 o 
  33   1 -13      825.88      738.74     47.09 o 
  35   1 -13      327.49      326.00     40.26 o 
  37   1 -13      254.89      192.13     31.99 o 
  39   1 -13      504.04      467.28     41.47 o 
  41   1 -13      455.83      462.23     41.70 o 
  43   1 -13      858.91      923.81     53.90 o 
  45   1 -13      141.06      145.60     29.10 o 
  47   1 -13       20.45       50.78     22.98 o 
  49   1 -13       59.47       73.00     25.53 o 
  51   1 -13        2.66       16.83     18.19 o 
   1   3 -13       27.63       32.57     17.39 o 
   3   3 -13       55.73       47.60     26.84 o 
   5   3 -13       31.64        4.28     16.86 o 
   7   3 -13       96.03       59.22     20.19 o 
   9   3 -13      215.18      233.02     60.66 o 
  11   3 -13      807.03      815.81     45.81 o 
  13   3 -13      408.15      416.60     36.67 o 
  15   3 -13      409.92      387.07     35.19 o 
  17   3 -13      647.63      709.29     44.38 o 
  19   3 -13      373.30      434.21     42.40 o 
  21   3 -13      879.14      954.73     57.28 o 
  23   3 -13      596.25      669.10     83.26 o 
  25   3 -13      133.72      118.33     28.25 o 
  27   3 -13      103.38       72.04     58.04 o 
  29   3 -13      118.61       39.81     30.77 o 
   0   0 -12    29934.34    28259.34    415.63 o 
   4   0 -12     2241.12     2242.93     73.47 o 
   8   0 -12     2499.90     2662.05    232.65 o 
  12   0 -12      449.76      503.58     75.27 o 
  16   0 -12      712.35      736.43     36.55 o 
  20   0 -12      150.20      184.34     31.95 o 
  24   0 -12      688.50      676.74     92.23 o 
  28   0 -12      235.21      198.66     31.47 o 
  32   0 -12     2507.10     2142.92     80.13 o 
  36   0 -12     1033.02     1103.77     91.02 o 
  40   0 -12      786.34      899.22     60.66 o 
  44   0 -12      146.93      156.35     32.97 o 
  48   0 -12      430.80      404.27     48.66 o 
  52   0 -12        3.07       22.61     26.28 o 
  56   0 -12       69.63       53.74     44.16 o 
   2   2 -12      566.04      654.04     36.10 o 
   4   2 -12     2422.99     2426.56     76.62 o 
   6   2 -12      844.90      850.79     39.39 o 
   8   2 -12     1119.06     1265.39     57.07 o 
  10   2 -12     1385.17     1440.56     47.38 o 
  12   2 -12     2832.04     2965.60     66.69 o 
  14   2 -12     1151.94     1195.40     44.99 o 
  16   2 -12      892.70      872.30     39.83 o 
  18   2 -12      162.76      123.14     20.62 o 
  20   2 -12     1498.98     1477.38     49.71 o 
  22   2 -12      135.66      120.87     22.88 o 
  24   2 -12        2.88       18.13     20.29 o 
  26   2 -12      540.16      491.27     47.39 o 
  28   2 -12      129.00       79.51     39.87 o 
  30   2 -12      146.52       86.81     29.89 o 
  32   2 -12       32.72        2.30     21.80 o 
  34   2 -12       95.78       54.66     26.61 o 
  36   2 -12      423.52      403.50     47.14 o 
  38   2 -12       68.01       63.05     25.27 o 
  40   2 -12       93.55       35.03     20.90 o 
  42   2 -12      199.25      211.31     38.76 o 
  44   2 -12      133.11       93.90     27.58 o 
  46   2 -12      367.31      317.65     56.79 o 
  48   2 -12       32.94       17.35     21.42 o 
   1   1 -11      441.96      472.84     30.66 o 
   3   1 -11      880.17      864.63     41.96 o 
   5   1 -11     2592.00     2484.12     53.07 o 
   7   1 -11     2219.89     2286.07     50.94 o 
   9   1 -11      941.56      895.20     34.01 o 
  11   1 -11     1643.60     1590.44     48.07 o 
  13   1 -11      832.55      833.01     32.99 o 
  15   1 -11      160.48      143.38     18.52 o 
  17   1 -11      527.11      610.64     29.65 o 
  19   1 -11      446.00      433.33     29.37 o 
  21   1 -11      145.77      150.66     23.24 o 
  23   1 -11      570.03      544.60     30.85 o 
  25   1 -11      236.32      238.36     21.38 o 
  27   1 -11     1475.84     1389.17     68.35 o 
  29   1 -11        7.89       20.32     13.28 o 
  31   1 -11      295.89      266.23     25.17 o 
  33   1 -11     1039.06      964.19     64.22 o 
  35   1 -11      102.89       90.62     25.85 o 
  37   1 -11      160.36      190.81     23.44 o 
  39   1 -11      150.88      131.12     21.54 o 
  41   1 -11      170.69      200.18     24.87 o 
  43   1 -11      557.18      578.64     36.86 o 
  45   1 -11      116.73      131.25     22.74 o 
  47   1 -11      110.03      186.10     34.60 o 
  49   1 -11       54.27       52.58     19.08 o 
  51   1 -11       62.27       55.39     20.04 o 
  53   1 -11      145.16      106.43     27.13 o 
  55   1 -11       17.89       33.20     28.25 o 
  57   1 -11      126.00      149.72     37.96 o 
   1   3 -11      218.19      217.15     26.33 o 
   3   3 -11       82.74       86.37     24.69 o 
   5   3 -11      257.46      211.00     27.15 o 
   7   3 -11        5.70       27.60     15.98 o 
   9   3 -11      177.48      181.13     24.27 o 
  11   3 -11      579.22      543.28     37.63 o 
  13   3 -11     1090.77     1132.94     48.17 o 
  15   3 -11      616.23      654.07     39.40 o 
  17   3 -11     1063.86     1108.32     48.36 o 
  19   3 -11      363.15      393.05     33.20 o 
  21   3 -11     1489.78     1656.07    109.40 o 
  23   3 -11      186.22      211.37     31.40 o 
  25   3 -11      277.35      276.84     34.24 o 
  27   3 -11      419.38      378.29     39.21 o 
  29   3 -11       28.91       37.66     27.81 o 
  31   3 -11       58.72       46.25     27.53 o 
  33   3 -11       69.02       79.16     32.93 o 
  35   3 -11        8.76       36.18     28.49 o 
  37   3 -11        3.36       51.80     29.33 o 
  39   3 -11        5.66        7.86     28.57 o 
   2   0 -10     2179.75     2142.61     63.03 o 
   6   0 -10      781.50      738.78     39.46 o 
  10   0 -10     2343.95     2222.53     65.38 o 
  14   0 -10     1125.43     1184.88    100.33 o 
  18   0 -10     7986.75     8081.96    248.57 o 
  22   0 -10     1240.81     1283.35     44.00 o 
  26   0 -10       82.37       63.51     22.25 o 
  30   0 -10      682.72      615.62     43.77 o 
  34   0 -10     1151.58     1229.30     58.40 o 
  38   0 -10      436.35      360.81     72.74 o 
  42   0 -10      373.45      427.04     43.35 o 
  46   0 -10      228.67      226.51     34.86 o 
  50   0 -10     1387.04     1493.91     58.21 o 
  54   0 -10       95.31      110.36     38.82 o 
  58   0 -10        1.24      -13.55     25.88 o 
  62   0 -10      240.96      333.47     74.78 o 
   0   2 -10     1375.84     1381.03     60.83 o 
   2   2 -10      237.59      232.46     22.47 o 
   4   2 -10      236.57      246.76     23.44 o 
   6   2 -10     1503.34     1463.25     51.82 o 
   8   2 -10       40.36       41.92     14.72 o 
  10   2 -10      478.31      439.69     28.71 o 
  12   2 -10     1776.34     1736.03     48.30 o 
  14   2 -10      303.67      321.24     61.29 o 
  16   2 -10      224.00      241.09     23.43 o 
  18   2 -10        9.95        8.14     11.84 o 
  20   2 -10     2224.47     2217.29     54.23 o 
  22   2 -10      969.65     1165.59     41.58 o 
  24   2 -10      660.12      695.99     47.24 o 
  26   2 -10     1677.82     1553.94     54.07 o 
  28   2 -10     1274.66     1364.00     66.41 o 
  30   2 -10      529.18      537.63     47.80 o 
  32   2 -10      723.87      751.81     55.61 o 
  34   2 -10     1873.49     1874.12     79.25 o 
  36   2 -10      141.46      205.37     36.42 o 
  38   2 -10      145.45      171.75     28.46 o 
  40   2 -10       80.18       94.73     34.48 o 
  42   2 -10       42.77       49.68     20.59 o 
  44   2 -10        0.40        4.63     18.14 o 
  46   2 -10       28.39        5.14     19.05 o 
  48   2 -10       94.95       63.05     24.66 o 
  50   2 -10       10.80       -6.90     24.77 o 
  52   2 -10       13.32       -3.28     27.70 o 
  54   2 -10        8.53      -18.67     32.76 o 
   2   4 -10       15.92        9.19     18.15 o 
   4   4 -10       37.71        8.55     18.37 o 
   6   4 -10       46.52       13.15     18.85 o 
   8   4 -10       84.43       84.07     23.33 o 
  10   4 -10        0.35        3.46     19.04 o 
  12   4 -10       97.23       87.99     28.84 o 
  14   4 -10       71.58       83.59     27.92 o 
  16   4 -10      562.22      491.41     60.28 o 
   1   1  -9      345.94      320.11     21.10 o 
   3   1  -9     4979.89     5153.16     65.19 o 
   5   1  -9     5298.25     5556.01     59.64 o 
   7   1  -9     1189.36     1149.34     27.71 o 
   9   1  -9      465.97      465.52     19.27 o 
  11   1  -9       78.93       49.99     15.09 o 
  13   1  -9      132.76      122.00     12.94 o 
  15   1  -9        9.08        5.14      7.43 o 
  17   1  -9      394.02      403.62     25.19 o 
  19   1  -9      520.65      537.12     25.48 o 
  21   1  -9      505.43      528.09     22.82 o 
  23   1  -9      102.72      117.34     13.25 o 
  25   1  -9      119.52      123.13     14.78 o 
  27   1  -9     2007.61     1810.60     42.75 o 
  29   1  -9     1384.69     1418.50     42.16 o 
  31   1  -9     3228.78     3402.30     81.51 o 
  33   1  -9     3510.93     3637.69     68.44 o 
  35   1  -9     1367.42     1402.45     44.08 o 
  37   1  -9     1318.01     1314.59     43.04 o 
  39   1  -9      531.10      590.31     43.17 o 
  41   1  -9     2419.26     2448.57     59.51 o 
  43   1  -9       20.11       12.94     18.52 o 
  45   1  -9      418.67      398.43     27.78 o 
  47   1  -9      113.55       82.40     16.54 o 
  49   1  -9      356.34      342.16     27.35 o 
  51   1  -9       62.13       42.05     17.44 o 
  53   1  -9      201.83      165.81     36.62 o 
  55   1  -9      162.25      177.65     48.33 o 
  57   1  -9      156.26      142.24     32.07 o 
  59   1  -9       36.78        1.11     18.73 o 
  61   1  -9       55.18       57.42     23.88 o 
  63   1  -9      275.17      324.66     54.59 o 
   1   3  -9      267.38      257.00     39.86 o 
   3   3  -9       28.96       15.07     13.42 o 
   5   3  -9      226.36      245.38     25.61 o 
   7   3  -9      157.96      156.90     21.57 o 
   9   3  -9      295.35      248.65     26.58 o 
  11   3  -9       23.53       16.88     14.13 o 
  13   3  -9      458.80      477.66     32.64 o 
  15   3  -9      138.28      160.60     31.27 o 
  17   3  -9      403.00      451.36     32.34 o 
  19   3  -9      400.33      386.97     30.80 o 
  21   3  -9      144.18      126.06     21.10 o 
  23   3  -9     1082.15     1164.43     45.36 o 
  25   3  -9      133.93      155.86     33.17 o 
  27   3  -9      821.98      782.62     59.42 o 
  29   3  -9       46.47       58.97     30.67 o 
  31   3  -9       66.05       57.21     54.13 o 
  33   3  -9      204.80      236.37     40.22 o 
  35   3  -9      128.04      115.90     30.89 o 
  37   3  -9       67.09       60.64     26.80 o 
  39   3  -9       34.93       69.05     28.93 o 
  41   3  -9       96.91       73.57     25.57 o 
  43   3  -9       70.53       71.84     25.06 o 
  45   3  -9      117.53      102.07     28.32 o 
   0   0  -8     6486.80     6780.78    146.03 o 
   4   0  -8     4633.96     4769.61     85.76 o 
   8   0  -8     9905.23    11072.26    264.59 o 
  12   0  -8    21640.99    24939.45    565.90 o 
  16   0  -8      235.91      227.14     18.77 o 
  20   0  -8     4700.85     5093.95    229.64 o 
  24   0  -8     8793.15     9525.06    120.22 o 
  28   0  -8      449.72      481.42     36.26 o 
  32   0  -8     1226.11     1212.09     51.99 o 
  36   0  -8     2532.98     2493.23    119.04 o 
  40   0  -8     7069.92     6640.88    105.96 o 
  44   0  -8    16205.07    16862.26    273.62 o 
  48   0  -8     1067.53     1099.86     48.56 o 
  52   0  -8      513.30      433.51     46.60 o 
  56   0  -8     2778.49     2909.89    104.45 o 
  60   0  -8      457.83      438.18     51.26 o 
  64   0  -8      714.51      738.99     65.31 o 
   2   2  -8     3155.38     3505.13     62.83 o 
   4   2  -8     3265.52     3183.33     59.86 o 
   6   2  -8        5.70       24.78     11.47 o 
   8   2  -8     1467.20     1443.47     40.79 o 
  10   2  -8      262.26      335.51     23.68 o 
  12   2  -8      218.19      256.47     24.03 o 
  14   2  -8       47.72       61.50     13.48 o 
  16   2  -8      106.39      103.04     15.44 o 
  18   2  -8       52.76       42.64     12.72 o 
  20   2  -8      126.57      119.18     17.14 o 
  22   2  -8       92.13       88.88     15.38 o 
  24   2  -8      714.71      676.10     30.71 o 
  26   2  -8        5.69       -8.26     10.42 o 
  28   2  -8     1295.66     1286.17     62.55 o 
  30   2  -8     1802.98     1755.23     81.86 o 
  32   2  -8     4501.49     4673.27     91.18 o 
  34   2  -8     1575.56     1623.14     54.97 o 
  36   2  -8      752.25      773.72     37.63 o 
  38   2  -8      383.85      433.97     30.76 o 
  40   2  -8      536.70      560.62     47.29 o 
  42   2  -8      559.75      497.00     33.36 o 
  44   2  -8      268.14      301.07     29.88 o 
  46   2  -8       52.16       40.74     17.24 o 
  48   2  -8       21.06        7.49     17.81 o 
  50   2  -8       22.02       26.51     21.54 o 
  52   2  -8      169.87      132.67     23.96 o 
  54   2  -8      435.46      402.47     42.54 o 
  56   2  -8      737.86      763.07     55.16 o 
  58   2  -8        4.70        0.37     20.74 o 
   0   4  -8       34.26       46.96     25.77 o 
   2   4  -8       24.72       37.16     24.52 o 
   4   4  -8       24.70       24.12     20.14 o 
   6   4  -8       20.78       -3.66     17.26 o 
   8   4  -8       25.30       25.91     25.43 o 
  10   4  -8      313.08      342.00     41.91 o 
  12   4  -8       47.25       77.45     26.05 o 
  14   4  -8      352.88      354.40     67.00 o 
  16   4  -8       48.47       66.25     25.61 o 
  18   4  -8      204.70      108.19     29.56 o 
  20   4  -8      295.16      332.51     39.46 o 
  22   4  -8      363.34      348.38     39.61 o 
  24   4  -8       33.74       42.06     29.83 o 
  26   4  -8       35.88       57.41     32.42 o 
  28   4  -8       97.41       45.17     34.75 o 
   1   1  -7     2202.95     2234.49     36.28 o 
   3   1  -7     5816.77     5971.81     55.00 o 
   5   1  -7     4213.66     4637.68     48.94 o 
   7   1  -7     8782.04     9134.37     78.71 o 
   9   1  -7     4926.92     5047.30     75.71 o 
  11   1  -7    11777.09    12395.93     98.30 o 
  13   1  -7     2826.94     3300.26     43.85 o 
  15   1  -7      872.36      891.48     23.31 o 
  17   1  -7     5022.76     5460.66     57.88 o 
  19   1  -7     6240.01     6610.92     64.80 o 
  21   1  -7     5226.09     5417.73     58.07 o 
  23   1  -7     2422.70     2625.44     47.89 o 
  25   1  -7     3396.31     3782.30     62.82 o 
  27   1  -7     1628.46     1684.44     28.25 o 
  29   1  -7       23.93       16.91      8.06 o 
  31   1  -7     1673.83     1578.95     28.47 o 
  33   1  -7      374.21      384.89     18.90 o 
  35   1  -7      301.38      314.09     20.98 o 
  37   1  -7     3979.20     4045.53     55.48 o 
  39   1  -7     4480.00     4385.03     67.03 o 
  41   1  -7     4413.99     4577.65     69.52 o 
  43   1  -7     5802.03     5914.98     80.81 o 
  45   1  -7      927.37      918.86     36.08 o 
  47   1  -7      474.84      531.41     33.83 o 
  49   1  -7     2168.72     2296.92     61.11 o 
  51   1  -7     4453.98     4633.49    105.43 o 
  53   1  -7     2375.10     2536.96     83.97 o 
  55   1  -7     1619.90     1861.28     97.81 o 
  57   1  -7     1328.59     1326.91     63.54 o 
  59   1  -7      596.73      621.99     54.91 o 
  61   1  -7      739.12      669.38     51.86 o 
  63   1  -7      426.51      473.65     46.84 o 
  65   1  -7      184.77      227.94     35.31 o 
   1   3  -7      672.24      656.53     34.27 o 
   3   3  -7      559.12      569.60     32.73 o 
   5   3  -7      462.99      428.83     32.01 o 
   7   3  -7      234.61      255.16     24.57 o 
   9   3  -7      204.84      211.40     23.04 o 
  11   3  -7      158.57      134.86     18.87 o 
  13   3  -7      368.33      396.68     28.65 o 
  15   3  -7      202.52      222.87     23.32 o 
  17   3  -7       36.48       40.75     14.71 o 
  19   3  -7      618.48      624.96     39.55 o 
  21   3  -7      514.74      501.23     36.59 o 
  23   3  -7      472.49      429.60     36.27 o 
  25   3  -7     1314.43     1382.15     63.89 o 
  27   3  -7     1253.66     1240.87     98.68 o 
  29   3  -7     1764.56     1733.55     76.08 o 
  31   3  -7     1009.51      983.88     61.86 o 
  33   3  -7      240.28      167.92     33.42 o 
  35   3  -7      740.81      776.12     57.14 o 
  37   3  -7      186.89      157.16     41.13 o 
  39   3  -7      139.33       93.89     30.05 o 
  41   3  -7       91.94       73.55     29.93 o 
  43   3  -7       10.98       38.73     20.54 o 
  45   3  -7        9.11       36.25     26.43 o 
  47   3  -7       65.07       31.54     26.10 o 
  49   3  -7        8.46       47.61     28.68 o 
  51   3  -7      162.89      182.69     41.54 o 
   2   0  -6     1963.36     1950.59     47.89 o 
   6   0  -6    21795.94    22556.04    479.94 o 
  10   0  -6     3816.61     3813.24     75.66 o 
  14   0  -6    28795.43    29396.99    465.78 o 
  18   0  -6    59151.65    62854.03    849.79 o 
  22   0  -6     1548.16     1412.59     34.19 o 
  26   0  -6      334.40      366.24     25.24 o 
  30   0  -6       34.93       32.96     11.39 o 
  34   0  -6       26.67       39.50     13.79 o 
  38   0  -6     7056.43     6829.80    146.92 o 
  42   0  -6      348.69      357.46     27.65 o 
  46   0  -6     6606.39     6949.30    108.75 o 
  50   0  -6    26866.78    27810.97    637.21 o 
  54   0  -6     1039.05     1141.66     67.47 o 
  58   0  -6      627.53      668.09     57.15 o 
  62   0  -6      889.30      811.35     63.33 o 
  66   0  -6      199.50      244.28    107.49 o 
   0   2  -6     1559.63     1681.40     57.35 o 
   2   2  -6      870.38      935.01     34.53 o 
   4   2  -6     4429.53     4690.23     68.10 o 
   6   2  -6     2419.71     2586.35     40.27 o 
   8   2  -6     2564.68     2678.52     41.89 o 
  10   2  -6     1065.38      991.90     26.25 o 
  12   2  -6      257.94      257.36     17.07 o 
  14   2  -6     1930.95     1973.16     37.30 o 
  16   2  -6      652.46      690.85     23.84 o 
  18   2  -6      138.42      123.30     13.21 o 
  20   2  -6      637.50      596.06     23.12 o 
  22   2  -6      804.09      811.02     25.72 o 
  24   2  -6      427.04      493.62     22.26 o 
  26   2  -6     2918.43     2910.26     54.08 o 
  28   2  -6      447.21      472.15     24.81 o 
  30   2  -6     4789.19     4840.43     87.15 o 
  32   2  -6      969.33      992.22     42.23 o 
  34   2  -6     3441.92     3416.69     68.47 o 
  36   2  -6     1643.75     1652.10     43.74 o 
  38   2  -6     2944.11     3033.79     73.65 o 
  40   2  -6      504.53      514.39     28.36 o 
  42   2  -6      205.91      236.12     22.58 o 
  44   2  -6      353.15      402.30     38.19 o 
  46   2  -6      544.83      533.78     37.03 o 
  48   2  -6      661.67      639.90     58.69 o 
  50   2  -6      114.28       95.58     32.73 o 
  52   2  -6       15.26       23.61     18.17 o 
  54   2  -6      240.45      255.52     35.21 o 
  56   2  -6      171.89      176.65     31.62 o 
  58   2  -6     1162.11     1378.42     69.05 o 
  60   2  -6      991.34      962.70     60.59 o 
  62   2  -6     1875.22     2154.03     83.92 o 
   2   4  -6      104.41      102.25     29.72 o 
   4   4  -6      240.31      224.95     68.50 o 
   6   4  -6       57.99       38.85     49.12 o 
   8   4  -6       88.19       56.37     26.62 o 
  10   4  -6       37.84       45.77     24.85 o 
  12   4  -6      366.08      394.02     97.63 o 
  14   4  -6        5.28       34.98     35.02 o 
  16   4  -6      533.62      509.85     55.73 o 
  18   4  -6      147.51      176.54     34.69 o 
  20   4  -6      922.08      974.71     54.25 o 
  22   4  -6      387.15      370.70     45.19 o 
  24   4  -6      337.91      356.64     38.45 o 
  26   4  -6      195.29      195.39     40.77 o 
  28   4  -6      145.07      107.12     33.64 o 
  30   4  -6       53.69       26.12     26.65 o 
  32   4  -6       15.21       28.76     27.94 o 
  34   4  -6       30.09      -35.86     23.91 o 
   1   1  -5      240.52      285.47     18.25 o 
   3   1  -5     3005.65     2829.71     32.67 o 
   5   1  -5     1470.72     1564.40     24.79 o 
   7   1  -5     9930.80     9572.26     97.75 o 
   9   1  -5     3596.14     3576.80     54.02 o 
  11   1  -5     5070.43     5255.81     76.68 o 
  13   1  -5     4754.17     4663.68     47.75 o 
  15   1  -5     7704.08     7509.23    112.34 o 
  17   1  -5     2472.94     2428.23     38.74 o 
  19   1  -5      382.19      352.88     13.98 o 
  21   1  -5     1056.11     1083.52     19.30 o 
  23   1  -5     6291.42     6055.78     47.94 o 
  25   1  -5     1914.94     1997.37     28.09 o 
  27   1  -5     3043.78     3055.96     32.04 o 
  29   1  -5     1440.22     1411.03     24.27 o 
  31   1  -5     1061.68     1013.91     33.11 o 
  33   1  -5      184.34      187.21     14.03 o 
  35   1  -5        0.04       -2.83      6.60 o 
  37   1  -5      235.90      208.33     15.02 o 
  39   1  -5     2463.65     2476.35     42.30 o 
  41   1  -5     5516.28     5385.65     63.81 o 
  43   1  -5     3406.21     3310.30     50.76 o 
  45   1  -5     1317.61     1323.07     37.59 o 
  47   1  -5     2372.63     2634.44     53.20 o 
  49   1  -5      307.06      269.23     25.51 o 
  51   1  -5     1841.06     2005.94     56.34 o 
  53   1  -5      224.07      249.72     26.64 o 
  55   1  -5     1989.25     2174.71     74.13 o 
  57   1  -5      982.42     1030.04     56.60 o 
  59   1  -5      834.27      894.75     55.00 o 
  61   1  -5      383.42      447.79     43.54 o 
  63   1  -5      203.69      250.18     48.09 o 
  65   1  -5       37.95       49.63     22.72 o 
  67   1  -5       31.07       23.08     22.16 o 
  69   1  -5       33.14       67.43     24.59 o 
   1   3  -5        8.24       18.85     11.24 o 
   3   3  -5     1463.98     1500.83     44.72 o 
   5   3  -5      599.82      669.27     51.01 o 
   7   3  -5      723.43      825.97     42.16 o 
   9   3  -5      570.19      580.86     36.93 o 
  11   3  -5        6.99       10.63     13.02 o 
  13   3  -5       45.88       41.79     17.98 o 
  15   3  -5      152.35      167.55     23.37 o 
  17   3  -5      368.22      355.59     39.25 o 
  19   3  -5        1.31        9.13     12.91 o 
  21   3  -5       60.65       89.27     18.57 o 
  23   3  -5      668.02      702.89     39.15 o 
  25   3  -5      249.34      298.99     29.25 o 
  27   3  -5      272.25      283.92     29.17 o 
  29   3  -5     1862.10     1961.86     60.72 o 
  31   3  -5      425.51      443.78     34.85 o 
  33   3  -5      798.06      763.44     43.04 o 
  35   3  -5      661.04      770.59     43.85 o 
  37   3  -5      262.52      238.73     29.87 o 
  39   3  -5      502.75      460.96     32.89 o 
  41   3  -5       90.87       76.15     21.53 o 
  43   3  -5       94.98       75.25     22.69 o 
  45   3  -5      112.28       79.67     22.49 o 
  47   3  -5       30.59       33.87     17.71 o 
  49   3  -5       87.01       39.16     19.48 o 
  51   3  -5       11.72       10.67     20.50 o 
  53   3  -5       23.03       17.19     21.22 o 
   0   0  -4   115379.48   110097.65    972.44 o 
   4   0  -4     1382.24     1324.03     32.87 o 
   8   0  -4     5653.67     5259.93     68.23 o 
  12   0  -4     4618.15     4217.13     47.64 o 
  16   0  -4     1691.83     1794.71     47.12 o 
  20   0  -4     3599.19     3628.41     54.42 o 
  24   0  -4     2688.63     2559.61     54.12 o 
  28   0  -4     3179.15     2950.63     54.18 o 
  32   0  -4     6904.97     6411.66    147.90 o 
  36   0  -4      655.89      617.75     29.03 o 
  40   0  -4     2918.21     2853.28     60.34 o 
  44   0  -4     2143.98     2264.71     77.02 o 
  48   0  -4     2550.02     2418.41     83.51 o 
  52   0  -4      437.56      454.42     44.09 o 
  56   0  -4      607.02      574.82     50.96 o 
  60   0  -4      142.99       82.56     28.38 o 
  64   0  -4       44.77       44.43     26.55 o 
  68   0  -4      306.40      389.31     51.89 o 
   2   2  -4     1298.23     1407.91     24.66 o 
   4   2  -4     1846.42     2001.43     30.10 o 
   6   2  -4     1362.55     1453.87     25.55 o 
   8   2  -4     1776.33     1855.73     28.35 o 
  10   2  -4     1272.10     1220.91     23.39 o 
  12   2  -4     1065.33     1116.80     22.71 o 
  14   2  -4      913.50      979.30     21.68 o 
  16   2  -4     8317.40     8211.88     97.85 o 
  18   2  -4      864.47      966.94     41.35 o 
  20   2  -4      129.33      137.47     19.42 o 
  22   2  -4      863.30      814.45     27.71 o 
  24   2  -4     1715.59     1648.40     35.32 o 
  26   2  -4      314.79      340.49     30.54 o 
  28   2  -4     1720.16     1719.93     36.77 o 
  30   2  -4     2134.54     2222.86     42.03 o 
  32   2  -4     2079.02     2040.58     48.60 o 
  34   2  -4     1678.76     1731.58     41.33 o 
  36   2  -4      723.52      784.45     30.33 o 
  38   2  -4     1669.43     1683.78     42.02 o 
  40   2  -4     1267.46     1334.18     38.44 o 
  42   2  -4     1177.27     1168.94     42.44 o 
  44   2  -4     1104.62     1014.85     42.65 o 
  46   2  -4       96.83      127.93     20.43 o 
  48   2  -4      308.02      349.32     35.42 o 
  50   2  -4      594.56      620.71     73.54 o 
  52   2  -4       68.27       62.38     21.65 o 
  54   2  -4       85.62       77.65     23.42 o 
  56   2  -4      227.42      284.13     36.00 o 
  58   2  -4       11.44        5.21     18.60 o 
  60   2  -4      113.29      161.37     30.64 o 
  62   2  -4      220.65      184.07     31.62 o 
  64   2  -4      252.15      326.72     51.20 o 
   0   4  -4      104.69      106.94     42.40 o 
   2   4  -4      380.96      400.22     92.89 o 
   4   4  -4       58.35       91.79     29.63 o 
   6   4  -4       78.45       79.02     28.07 o 
   8   4  -4        2.94        1.00     21.48 o 
  10   4  -4      170.05      135.73     32.12 o 
  12   4  -4       77.83       56.05     24.89 o 
  14   4  -4       13.63       34.15     34.47 o 
  16   4  -4       14.05       24.05     22.63 o 
  18   4  -4        7.47       18.57     29.13 o 
  20   4  -4      190.69      235.28     37.59 o 
  22   4  -4      159.77      134.70     31.56 o 
  24   4  -4       49.83       45.01     33.81 o 
  26   4  -4      401.24      433.11     48.72 o 
  28   4  -4      172.25      191.32     36.01 o 
  30   4  -4      304.50      287.77     62.77 o 
  32   4  -4       38.84       98.68     46.58 o 
  34   4  -4      359.74      297.68     66.30 o 
  36   4  -4      122.00      132.16     51.76 o 
  38   4  -4      273.79      207.04     58.26 o 
   1   1  -3     3488.35     3185.44     39.37 o 
   3   1  -3     4947.11     4399.33     79.23 o 
   5   1  -3     3454.79     3130.76     36.12 o 
   7   1  -3     9634.79     9152.41     69.74 o 
   9   1  -3    18515.29    17901.03    110.75 o 
  11   1  -3     3821.45     3669.09     65.82 o 
  13   1  -3     1897.74     1878.38     24.96 o 
  15   1  -3     3395.77     3377.74     45.07 o 
  17   1  -3     7838.86     7307.85     47.92 o 
  19   1  -3     5477.65     5097.22     52.03 o 
  21   1  -3     7105.52     7127.07     59.07 o 
  23   1  -3     6580.62     6615.80     58.00 o 
  25   1  -3     3790.41     3682.77     36.91 o 
  27   1  -3      748.05      771.52     16.84 o 
  29   1  -3      747.91      847.42     17.82 o 
  31   1  -3      522.29      512.07     16.13 o 
  33   1  -3      874.53      824.74     26.46 o 
  35   1  -3      109.42       96.84     13.32 o 
  37   1  -3     2269.17     2202.10     37.27 o 
  39   1  -3      626.25      624.21     26.07 o 
  41   1  -3     1352.74     1281.10     34.50 o 
  43   1  -3      556.81      567.29     25.58 o 
  45   1  -3      378.85      362.48     25.82 o 
  47   1  -3      133.80       98.77     22.77 o 
  49   1  -3       75.36       65.29     20.94 o 
  51   1  -3      665.72      654.63     52.14 o 
  53   1  -3      191.73      244.08     25.60 o 
  55   1  -3      360.84      331.52     29.33 o 
  57   1  -3      265.20      273.94     28.02 o 
  59   1  -3       99.00      103.07     22.75 o 
  61   1  -3        8.66        8.32     14.55 o 
  63   1  -3      222.80      233.29     33.89 o 
  65   1  -3       52.64       56.67     20.38 o 
  67   1  -3        9.11       22.75     22.02 o 
  69   1  -3        1.25       -5.62     17.91 o 
   1   3  -3      851.66      892.96     50.33 o 
   3   3  -3       75.36       29.19     16.13 o 
   5   3  -3      926.31      981.29     44.76 o 
   7   3  -3      169.52      175.86     22.40 o 
   9   3  -3      366.62      420.41     29.62 o 
  11   3  -3      115.20      117.38     24.24 o 
  13   3  -3     1434.13     1457.70     44.67 o 
  15   3  -3      960.89      952.24     35.17 o 
  17   3  -3      866.59      787.05     33.38 o 
  19   3  -3     1549.13     1497.41     44.56 o 
  21   3  -3      316.65      282.99     36.86 o 
  23   3  -3     1982.91     1838.81     47.87 o 
  25   3  -3      204.02      171.02     19.89 o 
  27   3  -3     3571.44     3743.56     93.11 o 
  29   3  -3        3.68       24.55     18.66 o 
  31   3  -3     1663.08     1734.96     47.58 o 
  33   3  -3      389.91      417.66     29.32 o 
  35   3  -3      924.67      903.42     39.18 o 
  37   3  -3      676.86      629.44     31.17 o 
  39   3  -3       87.32       54.25     16.56 o 
  41   3  -3       85.59       82.37     18.89 o 
  43   3  -3       65.67       55.01     18.04 o 
  45   3  -3      205.52      244.53     29.88 o 
  47   3  -3       26.07       45.11     18.20 o 
  49   3  -3      170.68      154.15     28.85 o 
  51   3  -3      170.37      127.03     27.78 o 
  53   3  -3       69.80       51.74     23.13 o 
  55   3  -3      117.70      125.85     29.14 o 
   2   0  -2    14109.74    13611.23    150.88 o 
   6   0  -2    73869.40    68341.14   1073.73 o 
  10   0  -2    75173.23    67647.52    923.44 o 
  14   0  -2    12608.38    11368.42     89.45 o 
  18   0  -2     6700.24     6084.36     64.14 o 
  22   0  -2    21740.30    19915.85    146.38 o 
  26   0  -2     2336.30     2507.11     97.91 o 
  30   0  -2    17043.38    16717.99    220.48 o 
  34   0  -2      132.19      138.13     15.41 o 
  38   0  -2     3209.95     3456.75    109.18 o 
  42   0  -2      321.44      379.02     35.19 o 
  46   0  -2     1006.68     1054.58     53.76 o 
  50   0  -2      716.05      645.23     48.63 o 
  54   0  -2       50.89       57.42     32.76 o 
  58   0  -2     1075.47      994.56     64.86 o 
  62   0  -2      315.82      259.98     75.11 o 
  66   0  -2       98.79       82.23     29.32 o 
  70   0  -2      175.98      149.58     47.14 o 
   0   2  -2     1712.39     1744.66     35.70 o 
   2   2  -2      339.39      329.78     11.67 o 
   4   2  -2      324.63      303.16     12.62 o 
   6   2  -2     8126.64     7971.32     76.67 o 
   8   2  -2     2438.06     2493.83     34.05 o 
  10   2  -2     6001.79     5587.48     52.15 o 
  12   2  -2     8816.97     8562.35     83.93 o 
  14   2  -2    10924.28    10682.70    114.58 o 
  16   2  -2     1221.50     1131.90     22.72 o 
  18   2  -2     7506.90     7791.81     63.19 o 
  20   2  -2    11737.21    11696.59     82.21 o 
  22   2  -2     3683.52     3636.19     47.84 o 
  24   2  -2     1176.82     1224.63     28.27 o 
  26   2  -2      830.75      935.82     26.80 o 
  28   2  -2     1023.96     1047.14     27.73 o 
  30   2  -2      365.16      362.88     23.43 o 
  32   2  -2      830.80      829.49     27.79 o 
  34   2  -2     1042.33     1083.45     53.42 o 
  36   2  -2      435.49      488.51     23.62 o 
  38   2  -2       23.12       16.20      9.98 o 
  40   2  -2       95.41       97.64     16.98 o 
  42   2  -2      265.20      245.17     34.77 o 
  44   2  -2        2.67       12.66     12.32 o 
  46   2  -2      856.10      825.32     70.14 o 
  48   2  -2      574.84      546.94     40.75 o 
  50   2  -2      145.94       78.71     21.76 o 
  52   2  -2      121.35      121.75     24.12 o 
  54   2  -2      321.81      310.79     41.90 o 
  56   2  -2      220.60      200.03     30.02 o 
  58   2  -2      365.61      367.06     39.42 o 
  60   2  -2        0.03      -21.18     15.38 o 
  62   2  -2       95.62       77.33     24.37 o 
  64   2  -2       54.89       82.94     25.35 o 
  66   2  -2       69.12       99.96     28.35 o 
   2   4  -2      172.48      155.28     31.99 o 
   4   4  -2       16.02       23.67     20.48 o 
   6   4  -2       10.39       17.24     19.27 o 
   8   4  -2      202.54      239.06     47.63 o 
  10   4  -2        7.13        8.06     34.36 o 
  12   4  -2       22.84       42.65     21.96 o 
  14   4  -2      126.43      159.83     32.27 o 
  16   4  -2      596.36      592.77     53.21 o 
  18   4  -2      284.94      349.55     64.43 o 
  20   4  -2      219.78      197.24     53.85 o 
  22   4  -2      162.18      263.65     56.72 o 
  24   4  -2      715.56      664.41     81.94 o 
  26   4  -2        4.79       14.21     29.18 o 
  28   4  -2      615.14      568.27     77.09 o 
  30   4  -2      191.77      117.40     46.14 o 
  32   4  -2       33.25       -7.60     31.83 o 
  34   4  -2       25.90       47.58     33.81 o 
  36   4  -2       41.14       40.31     34.47 o 
  38   4  -2       59.87        3.63     32.27 o 
  40   4  -2       46.66       67.40     42.07 o 
   1   1  -1    80634.02    76108.39    454.57 o 
   3   1  -1      216.48      186.31     13.26 o 
   5   1  -1    74042.26    71877.37    380.50 o 
   7   1  -1   112449.21   108663.98    433.47 o 
   9   1  -1    77945.49    74471.98    376.28 o 
  11   1  -1    49759.09    48329.11    354.44 o 
  13   1  -1    15196.35    14804.72     84.99 o 
  15   1  -1      982.55      919.22     18.58 o 
  17   1  -1     3258.67     3068.19     35.21 o 
  19   1  -1     2635.72     2755.09     31.59 o 
  21   1  -1     4854.72     4972.52     44.90 o 
  23   1  -1    18095.09    18240.47    102.35 o 
  25   1  -1    11769.02    12622.36     81.90 o 
  27   1  -1     4712.86     5008.70     51.89 o 
  29   1  -1       21.89       36.08      7.39 o 
  31   1  -1      576.46      587.03     21.81 o 
  33   1  -1     6599.01     6900.19     77.35 o 
  35   1  -1      402.63      396.33     17.98 o 
  37   1  -1     3213.06     3390.49     43.70 o 
  39   1  -1     4263.71     4326.63     62.75 o 
  41   1  -1      717.24      747.70     33.91 o 
  43   1  -1     1393.40     1492.12     43.39 o 
  45   1  -1      307.83      282.03     23.95 o 
  47   1  -1     1013.55      895.53     48.63 o 
  49   1  -1      520.32      464.41     29.71 o 
  51   1  -1       82.38       66.58     15.83 o 
  53   1  -1      415.86      425.49     30.98 o 
  55   1  -1      109.77       84.63     17.99 o 
  57   1  -1      402.19      307.73     31.11 o 
  59   1  -1      344.87      288.18     36.35 o 
  61   1  -1      274.99      256.68     29.20 o 
  63   1  -1      112.69      109.05     22.35 o 
  65   1  -1      454.64      482.62     38.28 o 
  67   1  -1       65.28       41.05     19.49 o 
  69   1  -1      236.72      236.13     30.61 o 
  71   1  -1      133.60      101.23     25.10 o 
   1   3  -1      279.87      307.97     55.34 o 
   3   3  -1      712.26      708.75     31.62 o 
   5   3  -1       60.84       17.13     13.90 o 
   7   3  -1      720.79      717.23     32.26 o 
   9   3  -1      217.64      222.88     25.89 o 
  11   3  -1     2216.27     2119.75     67.24 o 
  13   3  -1      337.59      339.02     23.15 o 
  15   3  -1      965.87     1033.61     43.67 o 
  17   3  -1     3158.76     3093.47     58.86 o 
  19   3  -1     2039.87     1850.88     53.82 o 
  21   3  -1     4450.42     4320.66     82.24 o 
  23   3  -1      735.68      754.35     37.97 o 
  25   3  -1      127.32      105.52     19.38 o 
  27   3  -1      540.31      486.57     34.86 o 
  29   3  -1      139.26      107.72     21.28 o 
  31   3  -1      361.54      312.46     51.32 o 
  33   3  -1       27.52       29.32     13.20 o 
  35   3  -1      123.37      119.66     18.53 o 
  37   3  -1       25.69       19.06     13.03 o 
  39   3  -1       71.03       55.69     16.50 o 
  41   3  -1      118.39      108.29     20.31 o 
  43   3  -1      104.05      102.00     28.28 o 
  45   3  -1      257.43      281.71     33.04 o 
  47   3  -1      213.24      251.08     54.59 o 
  49   3  -1       66.01       99.26     25.67 o 
  51   3  -1      155.86      154.94     28.71 o 
  53   3  -1      258.79      352.11     51.23 o 
  55   3  -1       94.22       84.01     33.43 o 
  57   3  -1       92.79      128.90     38.53 o 
  12   0   0   100312.83    91536.48   1075.41 o 
  16   0   0       61.13       29.98     14.43 o 
  20   0   0     4688.64     4711.09     71.74 o 
  24   0   0     2923.79     3241.22     42.86 o 
  28   0   0     1196.29     1312.20     28.18 o 
  32   0   0    85919.61    89889.85    501.53 o 
  36   0   0      939.38     1070.71     28.57 o 
  40   0   0     3107.88     3012.86    295.86 o 
  44   0   0     4900.97     5188.42    114.66 o 
  48   0   0       85.47      108.94     59.36 o 
  52   0   0      239.88      184.57     47.36 o 
  56   0   0     1058.44      886.36     59.22 o 
  60   0   0       39.50       23.15     22.08 o 
  64   0   0     1928.10     1867.97    146.47 o 
  68   0   0     1090.96     1027.02     72.46 o 
  72   0   0      244.57      234.91     44.70 o 
   2   2   0      195.79      216.82     14.07 o 
   4   2   0        1.23        2.10      6.57 o 
   6   2   0      178.45      136.30     12.23 o 
   8   2   0     3230.02     3335.91     47.14 o 
  10   2   0    25853.39    24148.20    155.95 o 
  12   2   0    42294.73    41798.84    235.47 o 
  14   2   0      762.59      834.60     51.04 o 
  16   2   0    16884.93    15951.96    121.36 o 
  18   2   0        5.05       14.19     11.03 o 
  20   2   0    10751.71    10977.13     89.76 o 
  22   2   0       78.00      106.50     11.77 o 
  24   2   0      748.17      836.11     37.22 o 
  26   2   0      255.98      266.67     16.38 o 
  28   2   0      477.37      492.52     24.94 o 
  30   2   0       49.16       37.73      9.61 o 
  32   2   0       92.33       78.17     13.39 o 
  34   2   0      528.27      570.11     28.40 o 
  36   2   0       29.29       45.13     10.67 o 
  38   2   0      416.07      424.95     24.29 o 
  40   2   0      269.20      236.02     25.12 o 
  42   2   0     2506.96     2397.11     56.98 o 
  44   2   0     1755.95     1951.02     65.20 o 
  46   2   0      735.38      713.30     36.47 o 
  48   2   0       30.47       24.01     13.29 o 
  50   2   0      244.78      221.48     29.23 o 
  52   2   0      232.62      180.76     27.56 o 
  54   2   0      677.95      612.21     44.87 o 
  56   2   0       81.65       51.90     19.71 o 
  58   2   0       71.09       52.34     22.33 o 
  60   2   0       20.86       32.74     20.57 o 
  62   2   0        8.23       16.70     19.53 o 
  64   2   0       11.67       17.42     19.64 o 
  66   2   0       40.76       13.18     21.69 o 
  10   4   0      110.07      111.45     40.20 o 
  12   4   0        4.76       47.21     23.15 o 
  14   4   0       38.88       44.57     23.70 o 
  16   4   0      173.10      141.48     31.80 o 
  18   4   0       82.22       68.19     24.84 o 
  20   4   0        3.03       17.75     21.88 o 
  22   4   0      832.25      769.36     62.50 o 
  24   4   0      557.33      437.52     73.51 o 
  26   4   0      828.73      816.32     62.00 o 
  28   4   0      465.19      415.77     49.56 o 
  30   4   0      949.00      881.52     64.48 o 
  32   4   0       46.71       56.32     25.89 o 
  34   4   0      222.28      227.39     39.38 o 
  36   4   0        0.00       -6.53     21.64 o 
  38   4   0      158.55      112.39     32.46 o 
  40   4   0        8.87        1.16     19.90 o 
   1   1   1    80674.20    76536.91    318.73 o 
   3   1   1      215.93      194.36      9.57 o 
   5   1   1    74053.81    71973.41    558.66 o 
   7   1   1   112438.64   107181.10    783.33 o 
   9   1   1    77918.00    75187.97    570.30 o 
  11   1   1    49758.55    48080.30    488.76 o 
  13   1   1    15211.05    14758.25    101.47 o 
  15   1   1      977.09      939.79     19.89 o 
  17   1   1     3251.72     3115.90     37.62 o 
  19   1   1     2636.23     2746.10     40.73 o 
  21   1   1     4846.55     4937.23     58.42 o 
  23   1   1    18084.26    18190.08    113.52 o 
  25   1   1    11762.31    12567.71     90.95 o 
  27   1   1     4712.63     4993.53     54.02 o 
  29   1   1       21.74       15.56      6.65 o 
  31   1   1      579.76      629.38     20.63 o 
  33   1   1     6598.40     7024.17     74.26 o 
  35   1   1      401.41      394.87     18.55 o 
  37   1   1     3212.30     3439.45     49.70 o 
  39   1   1     4266.32     4200.79     69.38 o 
  41   1   1      718.14      743.21     38.20 o 
  43   1   1     1396.06     1433.32     52.47 o 
  45   1   1      309.31      341.98     25.53 o 
  47   1   1     1014.20      880.12     37.91 o 
  49   1   1      521.15      500.85     48.03 o 
  51   1   1       82.35       86.91     17.33 o 
  53   1   1      416.60      423.62     30.67 o 
  55   1   1      110.37       88.61     18.26 o 
  57   1   1      401.66      321.83     29.99 o 
  59   1   1      344.98      304.93     29.56 o 
  61   1   1      274.89      269.41     29.80 o 
  63   1   1      112.87      149.98     25.34 o 
  65   1   1      455.62      384.70     34.86 o 
  67   1   1       65.74       71.07     21.43 o 
  69   1   1      237.33      190.30     28.72 o 
  71   1   1      133.37       94.68     24.17 o 
   1   3   1      281.08      321.15     24.77 o 
   3   3   1      714.23      768.85     29.97 o 
   5   3   1       60.83       37.19     12.47 o 
   7   3   1      721.77      727.59     29.41 o 
   9   3   1      216.68      230.80     19.73 o 
  11   3   1     2215.27     2125.58     47.24 o 
  13   3   1      337.45      381.09     24.29 o 
  15   3   1      965.40     1052.55     41.73 o 
  17   3   1     3160.58     3122.97    107.17 o 
  19   3   1     2037.70     1975.62     49.03 o 
  21   3   1     4447.36     4249.68     72.52 o 
  23   3   1      735.13      762.30     35.51 o 
  25   3   1      127.61      160.64     19.90 o 
  27   3   1      541.24      536.88     54.11 o 
  29   3   1      139.22      124.50     18.29 o 
  31   3   1      361.46      325.39     26.31 o 
  33   3   1       27.44       39.36     16.31 o 
  35   3   1      123.05      102.16     20.93 o 
  37   3   1       26.05       30.51     16.26 o 
  39   3   1       71.84       64.59     20.13 o 
  41   3   1      118.67       75.27     21.07 o 
  43   3   1      103.89       78.98     27.46 o 
  45   3   1      256.97      179.79     35.79 o 
  47   3   1      212.55      267.97     42.56 o 
  49   3   1       66.00       19.39     29.18 o 
  51   3   1      155.94      160.12     36.09 o 
  53   3   1      258.52      294.77     85.08 o 
  55   3   1       94.40      104.47     34.58 o 
  57   3   1       93.06       98.23     35.58 o 
   6   0   2    73957.95    69427.83   1638.07 o 
  10   0   2    75129.40    67770.11   1179.21 o 
  14   0   2    12621.42    11428.94    153.80 o 
  18   0   2     6702.25     6063.22     82.41 o 
  22   0   2    21725.49    20182.19    220.59 o 
  26   0   2     2337.60     2401.29     59.47 o 
  30   0   2    17033.37    16824.50    189.28 o 
  34   0   2      131.83      174.89     59.14 o 
  38   0   2     3219.47     3433.39    129.68 o 
  42   0   2      321.73      346.91     34.58 o 
  46   0   2     1009.69      951.12     50.84 o 
  50   0   2      715.34      778.10     52.86 o 
  54   0   2       51.10       44.21     26.76 o 
  58   0   2     1077.96     1163.76     67.82 o 
  62   0   2      315.90      245.67     67.40 o 
  66   0   2      100.10       65.63     28.16 o 
  70   0   2      175.28      172.99     40.03 o 
   0   2   2     1709.20     1689.99    114.42 o 
   2   2   2      340.61      334.53     23.03 o 
   4   2   2      325.26      325.76     18.69 o 
   6   2   2     8133.97     7910.67     70.99 o 
   8   2   2     2438.76     2443.81     56.34 o 
  10   2   2     6000.23     5567.39     60.45 o 
  12   2   2     8818.45     8511.18     76.77 o 
  14   2   2    10917.77    10620.44    100.36 o 
  16   2   2     1223.76     1153.36     34.84 o 
  18   2   2     7500.23     7800.33     84.77 o 
  20   2   2    11737.92    11799.13    108.96 o 
  22   2   2     3676.68     3575.89     54.37 o 
  24   2   2     1177.67     1277.54     30.60 o 
  26   2   2      830.42      907.67     30.18 o 
  28   2   2     1023.30     1088.98     43.90 o 
  30   2   2      366.43      295.38     18.12 o 
  32   2   2      830.35      818.49     29.48 o 
  34   2   2     1041.69     1066.22     42.45 o 
  36   2   2      434.73      463.31     22.77 o 
  38   2   2       23.28       18.79      9.72 o 
  40   2   2       94.71       62.53     19.88 o 
  42   2   2      265.57      250.75     22.98 o 
  44   2   2        2.65       12.99     11.39 o 
  46   2   2      857.35      950.46     40.01 o 
  48   2   2      576.82      560.34     36.54 o 
  50   2   2      146.22      146.32     25.47 o 
  52   2   2      121.04      104.51     21.00 o 
  54   2   2      321.85      256.69     42.97 o 
  56   2   2      221.35      233.96     27.30 o 
  58   2   2      366.39      373.13     38.63 o 
  60   2   2        0.03       -3.64     17.50 o 
  62   2   2       96.12       70.19     29.63 o 
  64   2   2       55.04       10.45     24.97 o 
  66   2   2       69.02       87.20     34.20 o 
   2   4   2      172.09      163.39     32.86 o 
   4   4   2       15.82      -12.39     19.35 o 
   6   4   2       10.51        8.26     21.09 o 
   8   4   2      202.30      180.89     36.38 o 
  10   4   2        7.14        2.22     22.25 o 
  12   4   2       22.70       22.84     22.50 o 
  14   4   2      126.26      156.67     50.88 o 
  16   4   2      596.29      611.29     57.71 o 
  18   4   2      284.75      275.54     59.58 o 
  20   4   2      219.91      154.73     47.69 o 
  22   4   2      162.39      114.76     64.76 o 
  24   4   2      714.80      776.88     48.63 o 
  26   4   2        4.84       17.27     18.34 o 
  28   4   2      614.72      613.77     45.73 o 
  30   4   2      191.28      201.14     29.56 o 
  32   4   2       33.31       14.54     19.31 o 
  34   4   2       25.89       25.04     20.99 o 
  36   4   2       41.26        0.34     18.31 o 
  38   4   2       59.81       29.71     21.84 o 
  40   4   2       46.41       23.04     40.37 o 
   1   1   3     3477.76     3119.70     41.90 o 
   3   1   3     4943.24     4331.12     52.63 o 
   5   1   3     3452.89     3116.73     43.78 o 
   7   1   3     9653.88     9155.84     67.45 o 
   9   1   3    18521.37    17634.49    106.11 o 
  11   1   3     3822.22     3687.68     34.83 o 
  13   1   3     1897.78     1838.61     30.21 o 
  15   1   3     3396.31     3322.71     38.16 o 
  17   1   3     7833.98     7244.90     61.64 o 
  19   1   3     5482.78     5149.11     52.43 o 
  21   1   3     7104.70     7210.52     72.20 o 
  23   1   3     6580.16     6541.42    111.53 o 
  25   1   3     3790.22     3681.63     53.89 o 
  27   1   3      746.49      830.26     34.94 o 
  29   1   3      749.68      849.72     27.80 o 
  31   1   3      523.22      527.69     27.99 o 
  33   1   3      873.98      833.13     23.38 o 
  35   1   3      108.13       90.83     13.75 o 
  37   1   3     2271.53     2299.40     50.11 o 
  39   1   3      626.70      659.09     37.48 o 
  41   1   3     1352.69     1382.30     41.21 o 
  43   1   3      553.66      534.54     38.26 o 
  45   1   3      379.27      409.17     45.95 o 
  47   1   3      134.07      109.32     24.18 o 
  49   1   3       75.26       42.82     14.88 o 
  51   1   3      668.22      682.49     37.94 o 
  53   1   3      192.95      190.41     22.72 o 
  55   1   3      361.12      311.42     28.33 o 
  57   1   3      265.17      302.76     29.37 o 
  59   1   3       99.50       94.45     20.26 o 
  61   1   3        8.64        7.76     14.42 o 
  63   1   3      223.22      228.90     28.13 o 
  65   1   3       52.63       55.44     21.60 o 
  67   1   3        9.12        7.98     20.68 o 
  69   1   3        1.25        6.19     17.62 o 
   1   3   3      848.85      915.25     34.96 o 
   3   3   3       75.11       82.46     15.48 o 
   5   3   3      924.94     1011.89     35.92 o 
   7   3   3      169.05      188.46     20.18 o 
   9   3   3      364.96      417.41     25.87 o 
  11   3   3      114.91       77.82     15.18 o 
  13   3   3     1433.57     1556.23     53.44 o 
  15   3   3      960.30      914.83     50.42 o 
  17   3   3      866.77      830.95     39.08 o 
  19   3   3     1550.81     1465.39     38.35 o 
  21   3   3      316.63      288.62     21.18 o 
  23   3   3     1982.10     1932.83     66.52 o 
  25   3   3      203.96      216.60     22.66 o 
  27   3   3     3570.52     3778.44     64.45 o 
  29   3   3        3.72       16.78     12.04 o 
  31   3   3     1661.76     1649.67     51.14 o 
  33   3   3      389.53      446.36     36.35 o 
  35   3   3      924.19      953.45     41.53 o 
  37   3   3      676.86      756.84     85.06 o 
  39   3   3       86.81       86.50     29.22 o 
  41   3   3       86.14       46.65     23.66 o 
  43   3   3       65.66       22.58     23.26 o 
  45   3   3      205.72      212.75     39.15 o 
  47   3   3       26.00       13.45     24.22 o 
  49   3   3      171.15      149.02     35.97 o 
  51   3   3      170.84      192.65     41.24 o 
  53   3   3       69.99       69.10     31.45 o 
  55   3   3      117.94      107.05     64.87 o 
   0   0   4   115339.42   109220.31    943.65 o 
   4   0   4     1378.10     1333.54     21.60 o 
   8   0   4     5651.44     5272.42    105.96 o 
  12   0   4     4632.21     4246.97     63.99 o 
  16   0   4     1686.41     1751.39     43.54 o 
  20   0   4     3611.93     3636.15     68.00 o 
  24   0   4     2685.95     2466.13     59.36 o 
  28   0   4     3178.70     3064.72     70.98 o 
  32   0   4     6901.32     6366.68    111.63 o 
  36   0   4      657.22      601.03     38.62 o 
  40   0   4     2919.77     2814.68     81.45 o 
  44   0   4     2149.43     2117.35     74.37 o 
  48   0   4     2546.67     2519.29     85.30 o 
  52   0   4      437.73      431.84     43.87 o 
  56   0   4      606.19      688.15     54.58 o 
  60   0   4      143.98       40.32     61.23 o 
  64   0   4       44.90       26.88     28.63 o 
  68   0   4      306.12      379.37     69.88 o 
   2   2   4     1296.09     1403.22     30.84 o 
   4   2   4     1844.16     1947.02     34.00 o 
   6   2   4     1361.01     1458.03     30.11 o 
   8   2   4     1771.13     1841.98     34.84 o 
  10   2   4     1269.34     1173.16     28.35 o 
  12   2   4     1062.97     1154.32     36.20 o 
  14   2   4      913.35      969.63     27.27 o 
  16   2   4     8320.58     8201.92     84.24 o 
  18   2   4      866.91      979.04     33.19 o 
  20   2   4      130.27      141.55     12.00 o 
  22   2   4      862.34      864.91     23.71 o 
  24   2   4     1715.57     1700.39     46.17 o 
  26   2   4      316.01      319.83     19.63 o 
  28   2   4     1722.71     1640.62     36.91 o 
  30   2   4     2133.18     2194.40     43.40 o 
  32   2   4     2081.82     2025.69     69.91 o 
  34   2   4     1678.57     1746.44     55.57 o 
  36   2   4      722.79      731.59     52.41 o 
  38   2   4     1668.52     1655.79     56.29 o 
  40   2   4     1266.35     1310.98     51.37 o 
  42   2   4     1176.26     1119.16     49.66 o 
  44   2   4     1104.37     1012.79     48.69 o 
  46   2   4       97.08       78.87     20.80 o 
  48   2   4      307.29      316.24     33.47 o 
  50   2   4      594.87      605.46     43.20 o 
  52   2   4       68.52      104.81     24.01 o 
  54   2   4       85.86       63.27     21.28 o 
  56   2   4      226.91      246.01     32.44 o 
  58   2   4       11.58       23.76     19.35 o 
  60   2   4      113.13      126.89     27.32 o 
  62   2   4      220.56      209.45     37.14 o 
  64   2   4      252.57      401.07     44.75 o 
   0   4   4      104.35       97.46     43.39 o 
   2   4   4      380.19      430.22     48.34 o 
   4   4   4       58.26      120.39     30.51 o 
   6   4   4       78.12       68.44     20.66 o 
   8   4   4        2.89        6.58     17.08 o 
  10   4   4      170.00      112.55     25.41 o 
  12   4   4       77.76       47.31     20.84 o 
  14   4   4       13.47       -6.06     19.81 o 
  16   4   4       14.08        9.46     19.20 o 
  18   4   4        7.46       -0.01     19.06 o 
  20   4   4      190.74      156.94     28.46 o 
  22   4   4      160.32      140.58     27.38 o 
  24   4   4       49.95       21.17     20.46 o 
  26   4   4      401.36      353.36     71.92 o 
  28   4   4      172.21      110.44     40.14 o 
  30   4   4      304.99      266.19     36.07 o 
  32   4   4       38.73       66.39     23.55 o 
  34   4   4      359.71      337.32     36.15 o 
  36   4   4      122.02      123.45     25.03 o 
  38   4   4      274.08      214.97     32.35 o 
   1   1   5      240.01      265.36     10.05 o 
   3   1   5     3003.50     2806.67     36.02 o 
   5   1   5     1464.37     1474.81     29.29 o 
   7   1   5     9932.02     9413.43     77.62 o 
   9   1   5     3593.91     3529.19     50.79 o 
  11   1   5     5067.63     5427.98     63.03 o 
  13   1   5     4749.75     4690.07     54.71 o 
  15   1   5     7693.67     7546.47     57.70 o 
  17   1   5     2472.48     2457.75     32.28 o 
  19   1   5      382.62      355.12     32.39 o 
  21   1   5     1060.77     1065.10     24.82 o 
  23   1   5     6286.54     5980.16     62.53 o 
  25   1   5     1915.82     2027.79     36.33 o 
  27   1   5     3047.35     2992.57     50.56 o 
  29   1   5     1441.41     1421.87     35.83 o 
  31   1   5     1059.57     1042.86     32.48 o 
  33   1   5      185.42      192.86     26.93 o 
  35   1   5        0.04       18.06      9.46 o 
  37   1   5      234.25      264.54     21.32 o 
  39   1   5     2467.09     2468.52     96.11 o 
  41   1   5     5517.50     5366.16     82.16 o 
  43   1   5     3407.54     3377.51     66.23 o 
  45   1   5     1315.44     1273.73     44.28 o 
  47   1   5     2369.32     2510.28     60.21 o 
  49   1   5      305.60      308.25     27.55 o 
  51   1   5     1842.01     1873.60     58.72 o 
  53   1   5      224.70      206.42     24.78 o 
  55   1   5     1986.95     2347.92     64.03 o 
  57   1   5      981.68     1025.22     47.06 o 
  59   1   5      832.66      930.36     46.10 o 
  61   1   5      383.71      391.62     34.33 o 
  63   1   5      203.03      191.61     32.51 o 
  65   1   5       38.25       27.08     21.54 o 
  67   1   5       31.02       29.10     22.81 o 
  69   1   5       33.22       28.57     33.68 o 
   1   3   5        8.10        7.04     12.71 o 
   3   3   5     1464.64     1504.67     46.06 o 
   5   3   5      599.35      647.36     33.26 o 
   7   3   5      722.73      696.98     56.14 o 
   9   3   5      569.92      515.31     30.90 o 
  11   3   5        7.03        8.40     12.56 o 
  13   3   5       45.97       55.94     15.32 o 
  15   3   5      152.23      156.60     20.68 o 
  17   3   5      367.83      388.24     28.69 o 
  19   3   5        1.34       23.86     13.75 o 
  21   3   5       60.89       51.23     15.82 o 
  23   3   5      668.07      591.23     34.33 o 
  25   3   5      249.28      251.02     25.66 o 
  27   3   5      272.20      236.39     25.52 o 
  29   3   5     1864.14     1911.79     55.99 o 
  31   3   5      426.69      436.12     32.70 o 
  33   3   5      798.99      875.37     42.22 o 
  35   3   5      661.18      619.42     33.24 o 
  37   3   5      262.81      262.97     30.23 o 
  39   3   5      504.22      527.75     40.61 o 
  41   3   5       90.78       73.39     19.73 o 
  43   3   5       95.24      106.32     21.26 o 
  45   3   5      112.46       69.09     23.42 o 
  47   3   5       30.28       19.35     24.28 o 
  49   3   5       86.59       85.99     32.88 o 
  51   3   5       11.82        9.44     26.87 o 
  53   3   5       22.95       16.24     27.69 o 
   2   0   6     1962.12     1896.33     30.21 o 
   6   0   6    21775.16    22492.80    298.97 o 
  10   0   6     3816.41     3808.59     74.60 o 
  14   0   6    28812.91    30014.49    488.96 o 
  18   0   6    59139.20    63082.33    377.45 o 
  22   0   6     1545.58     1454.95     47.01 o 
  26   0   6      333.44      346.62     27.28 o 
  30   0   6       33.97       74.60     25.77 o 
  34   0   6       26.70       30.11     15.62 o 
  38   0   6     7045.21     6695.54    200.11 o 
  42   0   6      350.39      350.07     35.96 o 
  46   0   6     6608.03     6546.03    138.16 o 
  50   0   6    26858.93    26658.59    319.79 o 
  54   0   6     1038.83     1197.55     65.65 o 
  58   0   6      625.08      811.61     91.24 o 
  62   0   6      887.67      832.45     63.75 o 
  66   0   6      198.92      140.75     36.29 o 
   0   2   6     1559.31     1571.76     99.17 o 
   2   2   6      872.16      894.16     33.02 o 
   4   2   6     4429.46     4864.53     77.48 o 
   6   2   6     2420.19     2461.81     41.91 o 
   8   2   6     2564.60     2664.17     44.08 o 
  10   2   6     1065.46     1048.95     32.63 o 
  12   2   6      257.71      277.37     17.53 o 
  14   2   6     1929.77     1921.30     50.39 o 
  16   2   6      651.50      684.09     43.60 o 
  18   2   6      138.56      172.44     21.92 o 
  20   2   6      637.66      617.10     25.91 o 
  22   2   6      801.92      834.46     35.13 o 
  24   2   6      427.32      389.34     22.47 o 
  26   2   6     2921.44     3019.94     67.58 o 
  28   2   6      447.76      465.61     30.40 o 
  30   2   6     4791.87     5030.41     74.27 o 
  32   2   6      969.26     1061.55     43.61 o 
  34   2   6     3440.54     3469.85     75.78 o 
  36   2   6     1644.40     1627.35     56.76 o 
  38   2   6     2946.25     2890.31     76.59 o 
  40   2   6      505.27      529.56     38.27 o 
  42   2   6      207.30      253.90     53.90 o 
  44   2   6      353.70      385.93     47.30 o 
  46   2   6      544.98      593.13     42.41 o 
  48   2   6      660.46      687.92     46.04 o 
  50   2   6      113.79      146.97     27.43 o 
  52   2   6       15.34        6.26     18.26 o 
  54   2   6      239.94      352.16     40.14 o 
  56   2   6      171.65      124.36     38.66 o 
  58   2   6     1163.89     1413.11    119.23 o 
  60   2   6      990.98     1065.07     81.17 o 
  62   2   6     1875.46     2392.70    195.26 o 
   2   4   6      104.22      153.29     28.72 o 
   4   4   6      240.55      242.27     29.19 o 
   6   4   6       58.09       68.74     20.52 o 
   8   4   6       88.29       88.78     21.68 o 
  10   4   6       37.90       35.87     21.29 o 
  12   4   6      365.90      441.54     42.04 o 
  14   4   6        5.32        9.73     20.08 o 
  16   4   6      533.35      542.39     54.90 o 
  18   4   6      147.35      125.10     27.74 o 
  20   4   6      921.80     1000.18     58.33 o 
  22   4   6      387.28      442.86     72.71 o 
  24   4   6      338.11      384.20    109.40 o 
  26   4   6      195.58      203.57     51.38 o 
  28   4   6      145.11      129.51     29.08 o 
  30   4   6       53.84       46.62     23.48 o 
  32   4   6       15.36        9.62     21.01 o 
  34   4   6       30.08       33.79     29.38 o 
   1   1   7     2199.05     2160.67     30.24 o 
   3   1   7     5818.74     5865.57     51.95 o 
   5   1   7     4218.24     4587.07     45.47 o 
   7   1   7     8795.16     9220.06     68.74 o 
   9   1   7     4921.85     5065.90     48.97 o 
  11   1   7    11775.80    12539.22    188.02 o 
  13   1   7     2825.76     3306.74     56.81 o 
  15   1   7      870.63      886.49     21.89 o 
  17   1   7     5031.63     5468.00     54.80 o 
  19   1   7     6248.40     6798.00     94.13 o 
  21   1   7     5225.98     5405.07     78.52 o 
  23   1   7     2424.24     2686.68     34.90 o 
  25   1   7     3387.67     3689.28     49.53 o 
  27   1   7     1624.19     1666.57     35.45 o 
  29   1   7       23.84       15.68      8.72 o 
  31   1   7     1674.48     1567.56     84.85 o 
  33   1   7      374.01      391.53     26.29 o 
  35   1   7      303.58      281.15     21.55 o 
  37   1   7     3979.23     4158.90     86.72 o 
  39   1   7     4478.28     4347.76     90.97 o 
  41   1   7     4411.65     4349.17     93.34 o 
  43   1   7     5795.73     5925.93    110.62 o 
  45   1   7      928.44      944.85     98.34 o 
  47   1   7      475.58      478.99     38.21 o 
  49   1   7     2171.69     2309.77     79.80 o 
  51   1   7     4457.83     4568.82    104.00 o 
  53   1   7     2374.57     2511.06     78.94 o 
  55   1   7     1619.34     1761.13     82.95 o 
  57   1   7     1327.74     1329.62     65.08 o 
  59   1   7      595.66      631.56     48.71 o 
  61   1   7      740.50      808.48     59.93 o 
  63   1   7      427.42      457.68     45.68 o 
  65   1   7      184.77      124.48     32.56 o 
   1   3   7      671.39      743.02     37.79 o 
   3   3   7      558.57      593.05     34.75 o 
   5   3   7      462.56      435.02     31.18 o 
   7   3   7      234.71      237.01     25.03 o 
   9   3   7      206.21      165.12     33.46 o 
  11   3   7      158.92      153.19     24.03 o 
  13   3   7      368.44      404.75     37.58 o 
  15   3   7      202.29      208.52     24.39 o 
  17   3   7       36.06       34.14     16.60 o 
  19   3   7      620.10      660.95     43.50 o 
  21   3   7      515.86      574.17     36.23 o 
  23   3   7      473.19      497.95     52.00 o 
  25   3   7     1313.84     1294.29     49.56 o 
  27   3   7     1250.79     1292.26     49.58 o 
  29   3   7     1764.58     1900.80     71.38 o 
  31   3   7     1008.72     1083.39     48.59 o 
  33   3   7      240.80      204.85     26.61 o 
  35   3   7      741.72      729.50     47.83 o 
  37   3   7      186.13      242.77     27.87 o 
  39   3   7      139.47      106.73     22.96 o 
  41   3   7       91.54      110.87     26.43 o 
  43   3   7       11.01       16.14     20.36 o 
  45   3   7        9.18       14.76     19.88 o 
  47   3   7       65.03       81.27     26.69 o 
  49   3   7        8.57       30.96     23.03 o 
  51   3   7      163.46      160.37     32.57 o 
   0   0   8     6498.57     6603.73     95.11 o 
   4   0   8     4638.12     4848.55     62.92 o 
   8   0   8     9913.32    11025.47    160.53 o 
  12   0   8    21676.44    24690.34    338.44 o 
  16   0   8      236.65      245.79     19.23 o 
  20   0   8     4690.03     5296.39     78.29 o 
  24   0   8     8798.60     9436.09    111.69 o 
  28   0   8      448.87      494.75     28.10 o 
  32   0   8     1225.49     1249.41     52.33 o 
  36   0   8     2530.37     2541.99     76.45 o 
  40   0   8     7073.01     6765.12    132.56 o 
  44   0   8    16210.58    16805.40    231.91 o 
  48   0   8     1064.75     1273.50     62.97 o 
  52   0   8      512.75      620.50     52.81 o 
  56   0   8     2784.41     2822.82    161.01 o 
  60   0   8      458.10      344.19     47.22 o 
  64   0   8      715.06      742.13     64.23 o 
   2   2   8     3159.03     3355.16     65.73 o 
   4   2   8     3265.19     3168.98     73.96 o 
   6   2   8        5.59       -4.53     10.05 o 
   8   2   8     1466.24     1528.02     44.79 o 
  10   2   8      261.67      293.26     37.01 o 
  12   2   8      219.11      221.48     23.72 o 
  14   2   8       47.78       52.98     14.27 o 
  16   2   8      106.26      120.55     17.58 o 
  18   2   8       52.88       34.62     11.19 o 
  20   2   8      126.37      135.75     16.34 o 
  22   2   8       92.21       78.01     16.70 o 
  24   2   8      716.71      752.82     31.35 o 
  26   2   8        5.76       -7.65      9.77 o 
  28   2   8     1296.99     1248.74     39.01 o 
  30   2   8     1803.61     1743.16     55.30 o 
  32   2   8     4493.52     4630.29     83.43 o 
  34   2   8     1574.61     1599.94     45.92 o 
  36   2   8      749.82      745.04     38.83 o 
  38   2   8      383.32      292.19     28.34 o 
  40   2   8      536.64      535.92     44.13 o 
  42   2   8      559.78      636.54     38.74 o 
  44   2   8      268.98      251.90     27.87 o 
  46   2   8       52.02       51.83     18.07 o 
  48   2   8       20.93       10.65     16.31 o 
  50   2   8       22.11       -7.33     17.87 o 
  52   2   8      170.36      153.68     29.26 o 
  54   2   8      435.35      369.57     59.23 o 
  56   2   8      739.03      778.68     85.05 o 
  58   2   8        4.65       13.63     20.17 o 
   0   4   8       34.17       40.19     27.85 o 
   2   4   8       24.79       23.74     18.27 o 
   4   4   8       24.75       33.68     18.51 o 
   6   4   8       20.77       -4.57     17.11 o 
   8   4   8       25.26       14.18     19.00 o 
  10   4   8      313.07      250.53     31.00 o 
  12   4   8       47.16       58.24     20.10 o 
  14   4   8      354.01      373.08     35.83 o 
  16   4   8       48.45       51.27     21.32 o 
  18   4   8      204.88      161.21     28.20 o 
  20   4   8      294.60      313.29     35.06 o 
  22   4   8      362.40      335.46     41.71 o 
  24   4   8       33.78       71.54     24.73 o 
  26   4   8       35.80       47.19     25.15 o 
  28   4   8       97.53       87.81     28.32 o 
   1   1   9      346.00      322.07     19.30 o 
   3   1   9     4986.96     5164.41     54.18 o 
   5   1   9     5307.39     5514.43     75.79 o 
   7   1   9     1187.93     1118.42     25.37 o 
   9   1   9      466.03      412.11     17.23 o 
  11   1   9       79.54       67.06      9.20 o 
  13   1   9      132.96      114.69     11.31 o 
  15   1   9        9.00       -2.47      7.59 o 
  17   1   9      394.45      355.17     20.63 o 
  19   1   9      521.94      527.40     24.07 o 
  21   1   9      505.69      543.68     25.09 o 
  23   1   9      102.00       89.38     13.02 o 
  25   1   9      119.17       88.30     14.88 o 
  27   1   9     2009.74     1860.33     43.75 o 
  29   1   9     1384.00     1376.74     43.22 o 
  31   1   9     3228.61     3353.76     67.64 o 
  33   1   9     3507.63     3546.80     70.84 o 
  35   1   9     1370.56     1419.22     46.48 o 
  37   1   9     1319.29     1295.61     44.94 o 
  39   1   9      530.67      611.34     37.64 o 
  41   1   9     2418.68     2555.61     64.47 o 
  43   1   9       19.88       -0.59     12.44 o 
  45   1   9      419.16      337.73     49.15 o 
  47   1   9      113.94      109.33     23.92 o 
  49   1   9      356.91      416.07     44.65 o 
  51   1   9       61.85       64.36     21.91 o 
  53   1   9      201.54      156.29     40.39 o 
  55   1   9      161.46      140.48     28.52 o 
  57   1   9      156.92      210.98     60.66 o 
  59   1   9       36.82       36.19     22.33 o 
  61   1   9       55.31       95.24     27.14 o 
  63   1   9      274.85      266.23     38.18 o 
   1   3   9      267.92      278.77     28.68 o 
   3   3   9       28.74       42.87     16.35 o 
   5   3   9      226.06      253.82     27.92 o 
   7   3   9      158.52      146.42     22.87 o 
   9   3   9      295.99      252.60     27.12 o 
  11   3   9       23.19       23.56     15.56 o 
  13   3   9      459.11      429.15     35.18 o 
  15   3   9      137.77      114.98     21.72 o 
  17   3   9      403.21      396.04     33.64 o 
  19   3   9      399.40      471.74     36.13 o 
  21   3   9      144.20      139.14     24.26 o 
  23   3   9     1081.99     1203.00     51.35 o 
  25   3   9      133.50      171.53     25.14 o 
  27   3   9      820.82      746.85     43.09 o 
  29   3   9       46.38       21.08     17.14 o 
  31   3   9       66.27       61.93     19.48 o 
  33   3   9      204.65      167.67     25.41 o 
  35   3   9      127.97      135.45     24.90 o 
  37   3   9       67.18       61.54     20.34 o 
  39   3   9       34.76       19.44     18.34 o 
  41   3   9       96.75       86.65     27.39 o 
  43   3   9       70.73       67.17     25.62 o 
  45   3   9      117.36      100.17     29.49 o 
   2   0  10     2179.92     2130.62     40.69 o 
   6   0  10      780.19      723.62     24.99 o 
  10   0  10     2348.91     2424.94     44.77 o 
  14   0  10     1126.30     1208.81     61.21 o 
  18   0  10     7979.78     8256.59    333.07 o 
  22   0  10     1241.66     1280.99     55.91 o 
  26   0  10       82.03       72.02     16.18 o 
  30   0  10      682.79      684.12     39.35 o 
  34   0  10     1151.03     1205.43     45.06 o 
  38   0  10      436.81      438.98     32.44 o 
  42   0  10      375.65      353.83     31.69 o 
  46   0  10      228.34      227.75     56.55 o 
  50   0  10     1383.63     1446.00    112.44 o 
  54   0  10       94.37      141.52     49.78 o 
  58   0  10        1.14       -0.22     33.37 o 
  62   0  10      241.49      352.63     77.09 o 
   0   2  10     1377.41     1341.81     64.76 o 
   2   2  10      239.62      215.13     25.88 o 
   4   2  10      236.58      240.17     24.78 o 
   6   2  10     1503.68     1558.53     48.47 o 
   8   2  10       40.34       53.51     15.77 o 
  10   2  10      477.78      444.35     33.87 o 
  12   2  10     1775.90     1839.15     53.22 o 
  14   2  10      304.14      307.21     27.59 o 
  16   2  10      223.92      242.69     25.49 o 
  18   2  10        9.99       -3.48     17.16 o 
  20   2  10     2224.30     2281.44     60.38 o 
  22   2  10      969.66      999.94     47.32 o 
  24   2  10      660.38      676.34     39.37 o 
  26   2  10     1679.18     1623.59     52.50 o 
  28   2  10     1275.59     1278.07     47.86 o 
  30   2  10      529.09      605.31     36.13 o 
  32   2  10      724.15      713.67     40.54 o 
  34   2  10     1874.26     1803.18     50.95 o 
  36   2  10      142.14      170.46     26.92 o 
  38   2  10      145.65      127.57     22.56 o 
  40   2  10       80.05       48.12     29.61 o 
  42   2  10       42.12       20.20     16.28 o 
  44   2  10        0.39        4.89     15.53 o 
  46   2  10       28.33       21.47     17.79 o 
  48   2  10       94.83       98.75     22.45 o 
  50   2  10       10.83       25.29     17.35 o 
  52   2  10       13.27       26.94     20.75 o 
  54   2  10        8.47        0.69     18.18 o 
   2   4  10       15.91       33.94     20.20 o 
   4   4  10       37.93       24.19     20.48 o 
   6   4  10       46.57       58.04     22.40 o 
   8   4  10       84.47       50.84     22.01 o 
  10   4  10        0.34       11.23     19.71 o 
  12   4  10       97.29       74.73     31.65 o 
  14   4  10       71.57       20.07     21.46 o 
  16   4  10      562.51      480.62     49.15 o 
   1   1  11      442.73      421.55     20.17 o 
   3   1  11      877.14      856.06     28.63 o 
   5   1  11     2588.09     2506.32     47.27 o 
   7   1  11     2221.43     2275.72     45.46 o 
   9   1  11      940.94      989.64     31.15 o 
  11   1  11     1643.21     1664.11     40.19 o 
  13   1  11      830.65      909.15     30.90 o 
  15   1  11      160.53      147.34     16.24 o 
  17   1  11      528.45      616.09     34.25 o 
  19   1  11      445.88      459.45     25.26 o 
  21   1  11      146.25      115.43     15.44 o 
  23   1  11      569.51      517.31     26.78 o 
  25   1  11      237.52      200.09     19.47 o 
  27   1  11     1474.34     1344.43     39.60 o 
  29   1  11        7.96       -7.90     10.87 o 
  31   1  11      295.78      287.15     26.66 o 
  33   1  11     1042.17      875.05     40.30 o 
  35   1  11      103.41      105.16     26.91 o 
  37   1  11      160.07      111.40     23.46 o 
  39   1  11      150.13       91.95     19.34 o 
  41   1  11      169.60      168.24     24.86 o 
  43   1  11      555.69      557.27     36.84 o 
  45   1  11      116.63      122.45     22.36 o 
  47   1  11      109.83      128.13     23.29 o 
  49   1  11       54.82       62.00     18.85 o 
  51   1  11       62.23       39.00     22.10 o 
  53   1  11      144.90      166.52     27.53 o 
  55   1  11       17.62       33.18     19.99 o 
  57   1  11      126.02      164.88     28.02 o 
   1   3  11      217.72      205.22     26.51 o 
   3   3  11       82.53       45.75     18.17 o 
   5   3  11      257.52      258.74     33.51 o 
   7   3  11        5.63        3.40     15.19 o 
   9   3  11      177.05      161.77     25.70 o 
  11   3  11      580.53      624.52     41.60 o 
  13   3  11     1090.56     1269.09     82.74 o 
  15   3  11      617.21      635.83     42.61 o 
  17   3  11     1063.80     1095.15     51.86 o 
  19   3  11      364.19      358.82     34.83 o 
  21   3  11     1491.35     1656.50     60.65 o 
  23   3  11      186.60      154.12     25.93 o 
  25   3  11      277.15      298.33     32.64 o 
  27   3  11      419.69      421.91     54.89 o 
  29   3  11       29.02       -2.89     16.03 o 
  31   3  11       58.70       17.67     18.23 o 
  33   3  11       69.19       41.13     20.37 o 
  35   3  11        8.71       48.65     19.35 o 
  37   3  11        3.33       19.62     19.00 o 
  39   3  11        5.73      -11.65     16.10 o 
   0   0  12    29925.48    28920.72    278.87 o 
   4   0  12     2242.82     2244.49     73.93 o 
   8   0  12     2496.20     2597.43     50.46 o 
  12   0  12      445.99      400.32     23.28 o 
  16   0  12      710.54      745.05     51.71 o 
  20   0  12      149.28      197.53     29.73 o 
  24   0  12      691.09      579.91     44.58 o 
  28   0  12      235.79      217.07     32.90 o 
  32   0  12     2504.54     2020.20     78.14 o 
  36   0  12     1034.65     1020.31     60.10 o 
  40   0  12      786.01      872.67     91.19 o 
  44   0  12      147.16      159.03     51.54 o 
  48   0  12      430.05      412.99     74.34 o 
  52   0  12        3.05       -1.65     36.67 o 
  56   0  12       68.67      172.46     57.82 o 
   2   2  12      564.94      517.41     35.22 o 
   4   2  12     2420.91     2378.75     73.75 o 
   6   2  12      843.99      941.72     43.68 o 
   8   2  12     1120.04     1094.52     46.09 o 
  10   2  12     1385.82     1396.78     50.22 o 
  12   2  12     2834.49     3007.54     95.91 o 
  14   2  12     1151.79     1113.19     47.95 o 
  16   2  12      891.90      909.04     44.11 o 
  18   2  12      162.72      128.96     22.22 o 
  20   2  12     1500.30     1512.09     53.05 o 
  22   2  12      136.09       66.18     34.08 o 
  24   2  12        2.97      -10.74     12.94 o 
  26   2  12      541.09      505.15     39.93 o 
  28   2  12      129.33      139.40     22.07 o 
  30   2  12      146.14       87.76     26.93 o 
  32   2  12       32.94       37.96     17.40 o 
  34   2  12       96.09       92.59     20.97 o 
  36   2  12      422.76      384.70     40.82 o 
  38   2  12       67.74       57.48     32.45 o 
  40   2  12       93.67       41.90     21.45 o 
  42   2  12      199.02      249.76     39.89 o 
  44   2  12      133.14       41.67     24.53 o 
  46   2  12      367.28      385.61     44.58 o 
  48   2  12       33.07       47.05     23.64 o 
   1   1  13     6720.11     6921.16     99.89 o 
   3   1  13     3776.69     4084.97     76.49 o 
   5   1  13     1839.80     1836.20     52.36 o 
   7   1  13     5743.61     5846.72    129.96 o 
   9   1  13     2786.41     2918.24     65.22 o 
  11   1  13     3453.31     3508.08     69.18 o 
  13   1  13     1311.74     1239.83     38.38 o 
  15   1  13      340.75      290.06     22.82 o 
  17   1  13       77.55       61.93     14.50 o 
  19   1  13      953.71      878.19     35.41 o 
  21   1  13      126.41      124.69     17.66 o 
  23   1  13      222.98      157.89     19.91 o 
  25   1  13      777.65      701.10     33.12 o 
  27   1  13      272.84      251.20     23.36 o 
  29   1  13      753.43      647.00     38.27 o 
  31   1  13      654.87      643.52     37.39 o 
  33   1  13      826.91      803.79     41.15 o 
  35   1  13      326.98      301.29     29.23 o 
  37   1  13      254.76      209.30     26.51 o 
  39   1  13      504.45      481.65     44.52 o 
  41   1  13      454.82      395.22     41.27 o 
  43   1  13      860.49      862.01     46.40 o 
  45   1  13      141.34       79.72     25.61 o 
  47   1  13       20.52       37.35     25.67 o 
  49   1  13       59.10       74.60     26.69 o 
  51   1  13        2.58        6.41     21.31 o 
   1   3  13       27.70       22.39     18.51 o 
   3   3  13       55.74       46.68     19.40 o 
   5   3  13       31.72       49.50     19.95 o 
   7   3  13       96.03       57.38     21.34 o 
   9   3  13      214.20      192.90     28.58 o 
  11   3  13      807.93      856.80     49.34 o 
  13   3  13      407.63      408.08     37.36 o 
  15   3  13      410.32      401.52     41.71 o 
  17   3  13      648.25      749.32     62.47 o 
  19   3  13      372.16      392.97     37.85 o 
  21   3  13      880.13      866.63     50.86 o 
  23   3  13      595.63      597.49     44.83 o 
  25   3  13      133.54      154.43     40.44 o 
  27   3  13      104.03       84.58     22.52 o 
  29   3  13      118.36       99.09     26.61 o 
   2   0  14     3438.41     3687.94    187.83 o 
   6   0  14    16285.52    16521.03    224.47 o 
  10   0  14     4009.48     4301.82     85.33 o 
  14   0  14     2966.70     3115.59     94.58 o 
  18   0  14     1983.71     1981.39    127.97 o 
  22   0  14       11.83       47.15     22.93 o 
  26   0  14     3126.81     2782.97    138.10 o 
  30   0  14      796.31      591.84     77.86 o 
  34   0  14      326.50      301.86     63.76 o 
  38   0  14     1888.30     1683.66    120.81 o 
  42   0  14      442.02      383.80     73.90 o 
  46   0  14       65.66       96.69     45.26 o 
  50   0  14      940.85      978.94    108.59 o 
   0   2  14      284.42      317.86     44.33 o 
   2   2  14      447.10      462.21     36.91 o 
   4   2  14      159.91      144.42     23.99 o 
   6   2  14      420.39      488.17     36.84 o 
   8   2  14      434.88      445.03     67.70 o 
  10   2  14      748.90      746.28     42.71 o 
  12   2  14      472.77      492.39     37.45 o 
  14   2  14     2149.16     2108.93     88.00 o 
  16   2  14      437.67      486.67     52.63 o 
  18   2  14     2429.97     2465.41     70.46 o 
  20   2  14      479.04      516.36     38.60 o 
  22   2  14      595.89      555.92     39.73 o 
  24   2  14      142.45      144.47     24.01 o 
  26   2  14       15.17       19.81     16.08 o 
  28   2  14       64.94       72.26     21.75 o 
  30   2  14      146.77       67.64     20.82 o 
  32   2  14        3.00        4.70     16.02 o 
  34   2  14      115.97      128.13     37.69 o 
  36   2  14      144.69       97.74     28.27 o 
  38   2  14       23.51        3.65     33.20 o 
  40   2  14      200.50      237.20     51.44 o 
   1   1  15      337.50      325.75     29.43 o 
   3   1  15      831.51      830.19     40.29 o 
   5   1  15      188.60      154.70     22.18 o 
   7   1  15      559.69      561.66     35.08 o 
   9   1  15      350.79      337.64     29.79 o 
  11   1  15      120.65       97.78     19.79 o 
  13   1  15     2271.40     2488.40    102.38 o 
  15   1  15      383.28      428.85     48.56 o 
  17   1  15      379.20      346.42     38.00 o 
  19   1  15     1750.23     1593.38     61.82 o 
  21   1  15      706.42      735.35     40.33 o 
  23   1  15      371.20      416.06     72.14 o 
  25   1  15      450.39      347.22     37.40 o 
  27   1  15       49.12       27.59     31.32 o 
  29   1  15      172.70      135.63     27.30 o 
  31   1  15      468.04      382.26     39.75 o 
  33   1  15       11.02       -6.82     20.19 o 
  35   1  15      124.13       95.21     26.22 o 
  37   1  15        2.26      -16.57     18.99 o 
  39   1  15       68.70       79.33     26.61 o 
  41   1  15      103.46      107.37     27.96 o 
  43   1  15       36.70      -10.47     34.29 o 
   1   3  15        6.27       -5.89     18.49 o 
   3   3  15       24.62       15.77     19.24 o 
   5   3  15       52.21       44.83     21.31 o 
   7   3  15       55.40       54.40     23.49 o 
   9   3  15      126.00       72.70     24.26 o 
  11   3  15       16.29       33.14     20.38 o 
  13   3  15      234.22      198.83     31.58 o 
   0   0  16      601.19      648.55     74.01 o 
   4   0  16       38.44       34.89     22.77 o 
   8   0  16      134.69      172.75     34.75 o 
  12   0  16      337.16      307.48     58.59 o 
  16   0  16      149.27      131.16     46.58 o 
  20   0  16     1271.22     1304.48    100.44 o 
  24   0  16      145.33      186.01     54.07 o 
  28   0  16       74.44       53.41     39.76 o 
  32   0  16       42.80      126.65     50.22 o 
  36   0  16      114.73       18.61     41.30 o 
  40   0  16       36.14       75.99     48.68 o 
   2   2  16      165.77      153.60     35.26 o 
   4   2  16       91.34       82.62     23.29 o 
   6   2  16      152.79      206.39     28.49 o 
   8   2  16       35.65       20.37     17.42 o 
  10   2  16      129.03       98.99     23.35 o 
  12   2  16      108.75       41.82     18.51 o 
  14   2  16       69.87       42.04     19.43 o 
  16   2  16      208.72      227.58     29.86 o 
  18   2  16       93.89       66.20     21.02 o 
  20   2  16      172.82      182.86     27.96 o 
  22   2  16      148.14      196.22     33.01 o 
  24   2  16      222.45      198.17     29.84 o 
  26   2  16      225.11      207.90     29.40 o 
  28   2  16      382.54      374.95     38.30 o 
   1   1  17      300.31      307.29     45.29 o 
   3   1  17      224.30      240.87     41.99 o 
   5   1  17       35.50       34.00     25.75 o 
   7   1  17      283.21      268.59     34.69 o 
   9   1  17       85.69      132.36     27.31 o 
  11   1  17      196.12      157.33     28.83 o 
  13   1  17       15.82       -0.51     17.73 o 
  15   1  17       65.32       51.69     23.26 o 
  17   1  17      319.89      275.93     38.51 o 
  19   1  17       30.67       12.47     20.61 o 
  21   1  17       11.68       11.45     18.95 o 
  23   1  17      132.06      118.32     27.08 o 
  25   1  17       24.71       -3.58     28.58 o 
  27   1  17       38.85       17.02     44.77 o 
  29   1  17      215.88      216.11     45.70 o 
  31   1  17        8.89       52.82     29.77 o 
  33   1  17      192.22      220.02     45.98 o 
  10   0  18       85.46       36.78     37.77 o 
  14   0  18      501.80      567.28     81.17 o 
  18   0  18      111.55      166.74     55.40 o 
  22   0  18       43.22       58.48     44.60 o 
  26   0  18      415.08      451.86     78.52 o 
   1   1  19        0.47       11.55     27.82 o 
   3   1  19        2.79       20.58     30.29 o 
   5   1  19      125.55      203.52     60.96 o 
   7   1  19      369.11      391.40     63.05 o 
   9   1  19       77.48       59.63     33.30 o 
  11   1  19      158.72      136.67     40.65 o 
                                                 
